# Supplementary material for: Years of life lost to COVID-19 in 49 countries: A gender- and life cycle-based analysis of the first two years of the pandemic
Source: PLOS Glob Public Health. 2023 Sep 18;3(9):e0002172. doi: 10.1371/journal.pgph.0002172 (PMC10506703; doi:10.1371/journal.pgph.0002172)
Supplement: S1 Table — (XLSX) [file pgph.0002172.s013.xlsx]

## Sheet: S1 Table
Years of life lost to COVID-19 in 49 countries: A gender- and life cycle-based analysis of the first two years of the pandemic
S1 Table. Accumulative Years of Life Lost (YLL) Rates per 10,000 Inhabitants by Age Group, Sex, and Country: 2020-2021 "Accumulative Years of Life Lost (YLL) Rates per 10,000 Inhabitants by Age Group, Sex, and Country: 2020-2021"
			Only countries with gender-disaggregated information are presented
Country	Sex	Age Group	YLL rate accumulative per 10000 inhabitants, 2020-2021
Argentina	Female	Childhood	8.48382
Argentina	Female	Adolescent and youth	29.4457
Argentina	Female	Adulthood	448.613
Argentina	Female	Old age	2713.82
Argentina	Male	Childhood	7.61798
Argentina	Male	Adolescent and youth	24.3158
Argentina	Male	Adulthood	730.856
Argentina	Male	Old age	3522.84
Australia	Female	Childhood	0.256124
Australia	Female	Adolescent and youth	0.385142
Australia	Female	Adulthood	2.15481
Australia	Female	Old age	9.20829
Australia	Male	Childhood	0.0348232
Australia	Male	Adolescent and youth	0.674567
Australia	Male	Adulthood	4.03061
Australia	Male	Old age	13.6261
Austria	Female	Childhood	1.33454
Austria	Female	Adolescent and youth	2.11592
Austria	Female	Adulthood	31.9683
Austria	Female	Old age	150.963
Austria	Male	Childhood	2.81267
Austria	Male	Adolescent and youth	9.33823
Austria	Male	Adulthood	52.7131
Austria	Male	Old age	181.779
Belgium	Female	Childhood	3.41869
Belgium	Female	Adolescent and youth	5.54978
Belgium	Female	Adulthood	55.2991
Belgium	Female	Old age	183.952
Belgium	Male	Childhood	1.63411
Belgium	Male	Adolescent and youth	4.58464
Belgium	Male	Adulthood	87.3206
Belgium	Male	Old age	226.437
Brazil	Female	Childhood	27.6325
Brazil	Female	Adolescent and youth	43.4829
Brazil	Female	Adulthood	225.61
Brazil	Female	Old age	307.362
Brazil	Male	Childhood	27.2474
Brazil	Male	Adolescent and youth	41.4429
Brazil	Male	Adulthood	270.323
Brazil	Male	Old age	798.72
Bulgaria	Female	Childhood	2.78198
Bulgaria	Female	Adolescent and youth	22.8259
Bulgaria	Female	Adulthood	151.552
Bulgaria	Female	Old age	227.028
Bulgaria	Male	Childhood	3.98136
Bulgaria	Male	Adolescent and youth	22.7363
Bulgaria	Male	Adulthood	198.056
Bulgaria	Male	Old age	183.623
Canada	Female	Childhood	0.191614
Canada	Female	Adolescent and youth	1.16429
Canada	Female	Adulthood	8.24324
Canada	Female	Old age	53.8023
Canada	Male	Childhood	0.34633
Canada	Male	Adolescent and youth	1.54516
Canada	Male	Adulthood	11.5837
Canada	Male	Old age	437.914
Chile	Female	Childhood	12.4685
Chile	Female	Adolescent and youth	20.0833
Chile	Female	Adulthood	113.459
Chile	Female	Old age	314.178
Chile	Male	Childhood	7.50305
Chile	Male	Adolescent and youth	19.0221
Chile	Male	Adulthood	170.747
Chile	Male	Old age	349.646
Colombia	Female	Childhood	10.3825
Colombia	Female	Adolescent and youth	39.2431
Colombia	Female	Adulthood	541.103
Colombia	Female	Old age	3274.52
Colombia	Male	Childhood	11.8766
Colombia	Male	Adolescent and youth	44.6582
Colombia	Male	Adulthood	993.886
Colombia	Male	Old age	3432.87
Czechia	Female	Childhood	2.47135
Czechia	Female	Adolescent and youth	2.18045
Czechia	Female	Adulthood	154.633
Czechia	Female	Old age	2540.29
Czechia	Male	Childhood	1.08605
Czechia	Male	Adolescent and youth	7.17282
Czechia	Male	Adulthood	254.796
Czechia	Male	Old age	3124.8
Denmark	Female	Childhood	0
Denmark	Female	Adolescent and youth	1.15291
Denmark	Female	Adulthood	8.45501
Denmark	Female	Old age	41.3394
Denmark	Male	Childhood	2.12368
Denmark	Male	Adolescent and youth	1.49477
Denmark	Male	Adulthood	11.1426
Denmark	Male	Old age	50.4317
France	Female	Childhood	0.625363
France	Female	Adolescent and youth	3.28379
France	Female	Adulthood	33.6189
France	Female	Old age	134.633
France	Male	Childhood	1.04409
France	Male	Adolescent and youth	2.85217
France	Male	Adulthood	49.9372
France	Male	Old age	177.374
Germany	Female	Childhood	1.99142
Germany	Female	Adolescent and youth	4.58109
Germany	Female	Adulthood	23.9213
Germany	Female	Old age	99.291
Germany	Male	Childhood	0.876929
Germany	Male	Adolescent and youth	6.08797
Germany	Male	Adulthood	47.377
Germany	Male	Old age	138.176
Greece	Female	Childhood	1.31948
Greece	Female	Adolescent and youth	7.58967
Greece	Female	Adulthood	72.8362
Greece	Female	Old age	229.097
Greece	Male	Childhood	0.386384
Greece	Male	Adolescent and youth	18.408
Greece	Male	Adulthood	131.469
Greece	Male	Old age	208.767
Hungary	Female	Childhood	3.58616
Hungary	Female	Adolescent and youth	20.6858
Hungary	Female	Adulthood	345.815
Hungary	Female	Old age	2341.74
Hungary	Male	Childhood	2.47896
Hungary	Male	Adolescent and youth	27.1902
Hungary	Male	Adulthood	596.837
Hungary	Male	Old age	2747.37
Israel	Female	Childhood	2.23398
Israel	Female	Adolescent and youth	5.31351
Israel	Female	Adulthood	28.9652
Israel	Female	Old age	127.673
Israel	Male	Childhood	1.60108
Israel	Male	Adolescent and youth	5.23551
Israel	Male	Adulthood	41.6258
Israel	Male	Old age	467.861
Italy	Female	Childhood	1.91053
Italy	Female	Adolescent and youth	3.35672
Italy	Female	Adulthood	34.8138
Italy	Female	Old age	178.154
Italy	Male	Childhood	1.84416
Italy	Male	Adolescent and youth	3.84211
Italy	Male	Adulthood	73.5026
Italy	Male	Old age	1186.72
Japan	Female	Childhood	0.0128995
Japan	Female	Adolescent and youth	0.215179
Japan	Female	Adulthood	1.91122
Japan	Female	Old age	8.9933
Japan	Male	Childhood	0.0226357
Japan	Male	Adolescent and youth	0.529627
Japan	Male	Adulthood	6.26807
Japan	Male	Old age	13.9264
Mexico	Female	Childhood	13.1062
Mexico	Female	Adolescent and youth	37.595
Mexico	Female	Adulthood	740.907
Mexico	Female	Old age	3157.88
Mexico	Male	Childhood	13.9065
Mexico	Male	Adolescent and youth	46.2392
Mexico	Male	Adulthood	1352.61
Mexico	Male	Old age	2328.97
Moldova	Female	Childhood	1.4556
Moldova	Female	Adolescent and youth	14.4532
Moldova	Female	Adulthood	153.122
Moldova	Female	Old age	243.006
Moldova	Male	Childhood	0
Moldova	Male	Adolescent and youth	7.28257
Moldova	Male	Adulthood	99.3076
Moldova	Male	Old age	46.6689
Nepal	Female	Childhood	1.72344
Nepal	Female	Adolescent and youth	2.94161
Nepal	Female	Adulthood	7.17987
Nepal	Female	Old age	9.52632
Nepal	Male	Childhood	0.856421
Nepal	Male	Adolescent and youth	3.31197
Nepal	Male	Adulthood	18.2856
Nepal	Male	Old age	6.16091
Netherlands	Female	Childhood	7.43426
Netherlands	Female	Adolescent and youth	6.27128
Netherlands	Female	Adulthood	13.7284
Netherlands	Female	Old age	94.4009
Netherlands	Male	Childhood	10.2051
Netherlands	Male	Adolescent and youth	8.70225
Netherlands	Male	Adulthood	20.9435
Netherlands	Male	Old age	121.854
Norway	Female	Childhood	1.56829
Norway	Female	Adolescent and youth	1.43704
Norway	Female	Adulthood	2.89977
Norway	Female	Old age	22.627
Norway	Male	Childhood	1.52112
Norway	Male	Adolescent and youth	1.38776
Norway	Male	Adulthood	7.68484
Norway	Male	Old age	34.0073
Paraguay	Female	Childhood	8.14931
Paraguay	Female	Adolescent and youth	34.3356
Paraguay	Female	Adulthood	633.257
Paraguay	Female	Old age	3149.25
Paraguay	Male	Childhood	2.95224
Paraguay	Male	Adolescent and youth	27.4052
Paraguay	Male	Adulthood	878.022
Paraguay	Male	Old age	2801.7
Peru	Female	Childhood	66.4296
Peru	Female	Adolescent and youth	112.174
Peru	Female	Adulthood	1467.58
Peru	Female	Old age	7743.84
Peru	Male	Childhood	70.5706
Peru	Male	Adolescent and youth	136.523
Peru	Male	Adulthood	2979.61
Peru	Male	Old age	10072.5
Philippines	Female	Childhood	8.94282
Philippines	Female	Adolescent and youth	14.6672
Philippines	Female	Adulthood	155.497
Philippines	Female	Old age	621.146
Philippines	Male	Childhood	10.6212
Philippines	Male	Adolescent and youth	15.9875
Philippines	Male	Adulthood	207.818
Philippines	Male	Old age	643.161
Portugal	Female	Childhood	1.8909
Portugal	Female	Adolescent and youth	3.11975
Portugal	Female	Adulthood	23.8939
Portugal	Female	Old age	123.398
Portugal	Male	Childhood	1.55119
Portugal	Male	Adolescent and youth	3.08736
Portugal	Male	Adulthood	42.3873
Portugal	Male	Old age	135.549
Scotland	Female	Childhood	1.81639
Scotland	Female	Adolescent and youth	6.94482
Scotland	Female	Adulthood	63.1668
Scotland	Female	Old age	160.31
Scotland	Male	Childhood	1.62815
Scotland	Male	Adolescent and youth	9.53449
Scotland	Male	Adulthood	87.6366
Scotland	Male	Old age	176.653
Slovakia	Female	Childhood	3.34303
Slovakia	Female	Adolescent and youth	8.96077
Slovakia	Female	Adulthood	76.2789
Slovakia	Female	Old age	307.911
Slovakia	Male	Childhood	3.55051
Slovakia	Male	Adolescent and youth	9.24685
Slovakia	Male	Adulthood	105.687
Slovakia	Male	Old age	181.855
Slovenia	Female	Childhood	0
Slovenia	Female	Adolescent and youth	3.23437
Slovenia	Female	Adulthood	38.4707
Slovenia	Female	Old age	215.284
Slovenia	Male	Childhood	2.83419
Slovenia	Male	Adolescent and youth	2.94119
Slovenia	Male	Adulthood	61.8942
Slovenia	Male	Old age	215.602
Spain	Female	Childhood	1.4268
Spain	Female	Adolescent and youth	6.61909
Spain	Female	Adulthood	37.078
Spain	Female	Old age	209.726
Spain	Male	Childhood	2.80659
Spain	Male	Adolescent and youth	6.68329
Spain	Male	Adulthood	63.3088
Spain	Male	Old age	723.418
Switzerland	Female	Childhood	0.13871
Switzerland	Female	Adolescent and youth	0.429375
Switzerland	Female	Adulthood	12.6697
Switzerland	Female	Old age	141.746
Switzerland	Male	Childhood	2.83459
Switzerland	Male	Adolescent and youth	1.41915
Switzerland	Male	Adulthood	23.0194
Switzerland	Male	Old age	1266.65
Togo	Female	Childhood	0.551968
Togo	Female	Adolescent and youth	0.58337
Togo	Female	Adulthood	3.04719
Togo	Female	Old age	0.310594
Togo	Male	Childhood	1.18162
Togo	Male	Adolescent and youth	1.30212
Togo	Male	Adulthood	4.00104
Togo	Male	Old age	0.255966
Ukraine	Female	Childhood	2.88822
Ukraine	Female	Adolescent and youth	14.1622
Ukraine	Female	Adulthood	103.375
Ukraine	Female	Old age	172.893
Ukraine	Male	Childhood	2.87101
Ukraine	Male	Adolescent and youth	10.4202
Ukraine	Male	Adulthood	78.7684
Ukraine	Male	Old age	46.6947
Uruguay	Female	Childhood	0
Uruguay	Female	Adolescent and youth	15.4252
Uruguay	Female	Adulthood	86.4158
Uruguay	Female	Old age	140.418
Uruguay	Male	Childhood	2.83374
Uruguay	Male	Adolescent and youth	12.2739
Uruguay	Male	Adulthood	94.0046
Uruguay	Male	Old age	102.881
USA	Female	Childhood	4.21671
USA	Female	Adolescent and youth	18.1445
USA	Female	Adulthood	141.096
USA	Female	Old age	244.848
USA	Male	Childhood	4.56469
USA	Male	Adolescent and youth	23.6838
USA	Male	Adulthood	196.765
USA	Male	Old age	224.268
