# Supplementary material for: Years of life lost to COVID-19 in 49 countries: A gender- and life cycle-based analysis of the first two years of the pandemic
Source: PLOS Glob Public Health. 2023 Sep 18;3(9):e0002172. doi: 10.1371/journal.pgph.0002172 (PMC10506703; doi:10.1371/journal.pgph.0002172)
Supplement: S2 Table — (XLSX) [file pgph.0002172.s014.xlsx]

## Sheet: S2Table.
Years of life lost to COVID-19 in 49 countries: A gender- and life cycle-based analysis of the first two years of the pandemic
S2 Table. Accumulative Years of Life Lost (YLL) by Age Group, Sex, and Country: 2020-2021 "Accumulative Years of Life Lost (YLL) Rates per 10,000 Inhabitants by Age Group, Sex, and Country: 2020-2021"
Country	Age Group	Sex	YLL accumulative, 2020-2021
Afghanistan	Both	Childhood	406.665
Afghanistan	Both	Adolescent and youth	5455.13
Afghanistan	Both	Adulthood	29849.7
Afghanistan	Both	Old age	407.876
Argentina	Female	Childhood	7015.53
Argentina	Female	Adolescent and youth	30179.2
Argentina	Female	Adulthood	843540
Argentina	Female	Old age	2.11412e+06
Argentina	Male	Childhood	6648.39
Argentina	Male	Adolescent and youth	26161.9
Argentina	Male	Adulthood	1.39052e+06
Argentina	Male	Old age	2.05218e+06
Australia	Female	Childhood	95.008
Australia	Female	Adolescent and youth	184.436
Australia	Female	Adulthood	2482.95
Australia	Female	Old age	5180.19
Australia	Male	Childhood	13.6344
Australia	Male	Adolescent and youth	339.382
Australia	Male	Adulthood	4551.33
Australia	Male	Old age	6689.38
Austria	Female	Childhood	133.443
Austria	Female	Adolescent and youth	291.722
Austria	Female	Adulthood	13225.8
Austria	Female	Old age	36072.3
Austria	Male	Childhood	298.076
Austria	Male	Adolescent and youth	1360.18
Austria	Male	Adulthood	22057.2
Austria	Male	Old age	34710.9
Bangladesh	Both	Childhood	13677.2
Bangladesh	Both	Adolescent and youth	34222.9
Bangladesh	Both	Adulthood	253942
Bangladesh	Both	Old age	53323.8
Belgium	Female	Childhood	512.745
Belgium	Female	Adolescent and youth	1088.06
Belgium	Female	Adulthood	27836.5
Belgium	Female	Old age	55518.3
Belgium	Male	Childhood	256.59
Belgium	Male	Adolescent and youth	939.841
Belgium	Male	Adulthood	44630.2
Belgium	Male	Old age	55782.2
Brazil	Female	Childhood	94925.8
Brazil	Female	Adolescent and youth	210155
Brazil	Female	Adulthood	2.28379e+06
Brazil	Female	Old age	1.0139e+06
Brazil	Male	Childhood	97423.8
Brazil	Male	Adolescent and youth	206554
Brazil	Male	Adulthood	2.65115e+06
Brazil	Male	Old age	2.03743e+06
Bulgaria	Female	Childhood	208.446
Bulgaria	Female	Adolescent and youth	2095
Bulgaria	Female	Adulthood	47227.2
Bulgaria	Female	Old age	51830.9
Bulgaria	Male	Childhood	315.429
Bulgaria	Male	Adolescent and youth	2233.78
Bulgaria	Male	Adulthood	64507.3
Bulgaria	Male	Old age	28797.9
Canada	Female	Childhood	89.265
Canada	Female	Adolescent and youth	768.404
Canada	Female	Adulthood	13924.5
Canada	Female	Old age	51319
Canada	Male	Childhood	169.106
Canada	Male	Adolescent and youth	1083.41
Canada	Male	Adulthood	19634.3
Canada	Male	Old age	361125
Chile	Female	Childhood	3519.42
Chile	Female	Adolescent and youth	7960.83
Chile	Female	Adulthood	102576
Chile	Female	Old age	110448
Chile	Male	Childhood	2198.94
Chile	Male	Adolescent and youth	7778.5
Chile	Male	Adulthood	155288
Chile	Male	Old age	102091
Colombia	Female	Childhood	8999.62
Colombia	Female	Adolescent and youth	49114.1
Colombia	Female	Adulthood	1.26896e+06
Colombia	Female	Old age	2.33173e+06
Colombia	Male	Childhood	10721.2
Colombia	Male	Adolescent and youth	57344.3
Colombia	Male	Adulthood	2.25355e+06
Colombia	Male	Old age	1.98603e+06
Czechia	Female	Childhood	323.552
Czechia	Female	Adolescent and youth	323.552
Czechia	Female	Adulthood	73651.3
Czechia	Female	Old age	761361
Czechia	Male	Childhood	149.332
Czechia	Male	Adolescent and youth	1123.84
Czechia	Male	Adulthood	127702
Czechia	Male	Old age	711060
Denmark	Female	Childhood	0
Denmark	Female	Adolescent and youth	122.38
Denmark	Female	Adulthood	2085.73
Denmark	Female	Old age	6364.06
Denmark	Male	Childhood	161.867
Denmark	Male	Adolescent and youth	166.006
Denmark	Male	Adulthood	2794.06
Denmark	Male	Old age	6696.09
England	Both	Childhood	4465.94
England	Both	Adolescent and youth	20011
England	Both	Adulthood	417652
England	Both	Old age	2.39871e+06
Finland	Both	Childhood	4765.69
Finland	Both	Adolescent and youth	318.45
Finland	Both	Adulthood	4697.37
Finland	Both	Old age	24631.3
France	Female	Childhood	542.83
France	Female	Adolescent and youth	3649.92
France	Female	Adulthood	91452.9
France	Female	Old age	242371
France	Male	Childhood	946.655
France	Male	Adolescent and youth	3292.52
France	Male	Adulthood	130818
France	Male	Old age	248118
Germany	Female	Childhood	1797.87
Germany	Female	Adolescent and youth	5531.89
Germany	Female	Adulthood	87949.8
Germany	Female	Old age	247705
Germany	Male	Childhood	835.545
Germany	Male	Adolescent and youth	8014.71
Germany	Male	Adulthood	178732
Germany	Male	Old age	274435
Greece	Female	Childhood	147.704
Greece	Female	Adolescent and youth	1199.37
Greece	Female	Adulthood	34514.7
Greece	Female	Old age	71117.7
Greece	Male	Childhood	45.6613
Greece	Male	Adolescent and youth	3168.46
Greece	Male	Adulthood	60117
Greece	Male	Old age	51090.4
Haiti	Both	Childhood	1364.54
Haiti	Both	Adolescent and youth	1620.31
Haiti	Both	Adulthood	5627.44
Haiti	Both	Old age	128.444
Hungary	Female	Childhood	389.605
Hungary	Female	Adolescent and youth	3121.26
Hungary	Female	Adulthood	153345
Hungary	Female	Old age	696613
Hungary	Male	Childhood	284.42
Hungary	Male	Adolescent and youth	4349.55
Hungary	Male	Adulthood	269299
Hungary	Male	Old age	535052
Indonesia	Both	Childhood	86726.3
Indonesia	Both	Adolescent and youth	273023
Indonesia	Both	Adulthood	1.60409e+06
Indonesia	Both	Old age	163428
Island of Jersey	Both	Childhood	0
Island of Jersey	Both	Adolescent and youth	0
Island of Jersey	Both	Adulthood	154.018
Island of Jersey	Both	Old age	2956.07
Israel	Female	Childhood	446.19
Israel	Female	Adolescent and youth	1045.31
Israel	Female	Adulthood	9729.75
Israel	Female	Old age	18482.7
Israel	Male	Childhood	336.773
Israel	Male	Adolescent and youth	1073.94
Israel	Male	Adulthood	14021.5
Israel	Male	Old age	54545
Italy	Female	Childhood	1089.4
Italy	Female	Adolescent and youth	2812.48
Italy	Female	Adulthood	93820.4
Italy	Female	Old age	327461
Italy	Male	Childhood	1112.89
Italy	Male	Adolescent and youth	3472.59
Italy	Male	Adulthood	196631
Italy	Male	Old age	1.70797e+06
Jamaica	Both	Childhood	672.69
Jamaica	Both	Adolescent and youth	2645.92
Jamaica	Both	Adulthood	16048.8
Jamaica	Both	Old age	22094.2
Japan	Female	Childhood	14.5462
Japan	Female	Adolescent and youth	365.567
Japan	Female	Adulthood	9736.17
Japan	Female	Old age	39649.6
Japan	Male	Childhood	26.7208
Japan	Male	Adolescent and youth	941.6
Japan	Male	Adulthood	32751.6
Japan	Male	Old age	48465
Mexico	Female	Childhood	32556
Mexico	Female	Adolescent and youth	120492
Mexico	Female	Adulthood	4.16216e+06
Mexico	Female	Old age	4.9358e+06
Mexico	Male	Childhood	35593.7
Mexico	Male	Adolescent and youth	149282
Mexico	Male	Adulthood	7.01915e+06
Mexico	Male	Old age	2.97263e+06
Moldova	Female	Childhood	70.7784
Moldova	Female	Adolescent and youth	762.528
Moldova	Female	Adulthood	22152.3
Moldova	Female	Old age	18204
Moldova	Male	Childhood	0
Moldova	Male	Adolescent and youth	390.913
Moldova	Male	Adulthood	13795.2
Moldova	Male	Old age	2200.99
Nepal	Female	Childhood	1186.68
Nepal	Female	Adolescent and youth	2785.75
Nepal	Female	Adulthood	8506.53
Nepal	Female	Old age	2670.46
Nepal	Male	Childhood	613.979
Nepal	Male	Adolescent and youth	3017.63
Nepal	Male	Adulthood	17484.2
Nepal	Male	Old age	1508.27
Netherlands	Female	Childhood	1554.49
Netherlands	Female	Adolescent and youth	1943.12
Netherlands	Female	Adulthood	10350.7
Netherlands	Female	Old age	43525
Netherlands	Male	Childhood	2242.77
Netherlands	Male	Adolescent and youth	2803.47
Netherlands	Male	Adulthood	15909.8
Netherlands	Male	Old age	49283.7
New Zealand	Both	Childhood	77.451
New Zealand	Both	Adolescent and youth	0
New Zealand	Both	Adulthood	472.347
New Zealand	Both	Old age	975.055
Northern Ireland	Both	Childhood	165.324
Northern Ireland	Both	Adolescent and youth	376.053
Northern Ireland	Both	Adulthood	8840.32
Northern Ireland	Both	Old age	150552
Norway	Female	Childhood	110.786
Norway	Female	Adolescent and youth	138.482
Norway	Female	Adulthood	677.985
Norway	Female	Old age	2844.06
Norway	Male	Childhood	113.466
Norway	Male	Adolescent and youth	141.833
Norway	Male	Adulthood	1887.46
Norway	Male	Old age	3821.15
Paraguay	Female	Childhood	1253.09
Paraguay	Female	Adolescent and youth	6121.44
Paraguay	Female	Adulthood	168179
Paraguay	Female	Old age	200308
Paraguay	Male	Childhood	475.002
Paraguay	Male	Adolescent and youth	5081.26
Paraguay	Male	Adulthood	233365
Paraguay	Male	Old age	151554
Peru	Female	Childhood	46091.9
Peru	Female	Adolescent and youth	95858.9
Peru	Female	Adulthood	2.07133e+06
Peru	Female	Old age	3.20212e+06
Peru	Male	Childhood	50735.9
Peru	Male	Adolescent and youth	116933
Peru	Male	Adulthood	4.08527e+06
Peru	Male	Old age	3.55509e+06
Philippines	Female	Childhood	24178.9
Philippines	Female	Adolescent and youth	45100.9
Philippines	Female	Adulthood	672402
Philippines	Female	Old age	629772
Philippines	Male	Childhood	30830.5
Philippines	Male	Adolescent and youth	51972.5
Philippines	Male	Adulthood	928063
Philippines	Male	Old age	538116
Portugal	Female	Childhood	199.488
Portugal	Female	Adolescent and youth	496.348
Portugal	Female	Adulthood	11481.6
Portugal	Female	Old age	39779.6
Portugal	Male	Childhood	170.854
Portugal	Male	Adolescent and youth	507.782
Portugal	Male	Adulthood	18651.4
Portugal	Male	Old age	31535.6
Scotland	Female	Childhood	120.435
Scotland	Female	Adolescent and youth	641.497
Scotland	Female	Adulthood	15665.4
Scotland	Female	Old age	23429.4
Scotland	Male	Childhood	113.719
Scotland	Male	Adolescent and youth	911.994
Scotland	Male	Adulthood	20788.8
Scotland	Male	Old age	21275.3
Slovakia	Female	Childhood	227.793
Slovakia	Female	Adolescent and youth	736.147
Slovakia	Female	Adulthood	19758
Slovakia	Female	Old age	44146.4
Slovakia	Male	Childhood	254.181
Slovakia	Male	Adolescent and youth	799.997
Slovakia	Male	Adulthood	28183
Slovakia	Male	Old age	18629.2
Slovenia	Female	Childhood	0
Slovenia	Female	Adolescent and youth	96.033
Slovenia	Female	Adulthood	3572.72
Slovenia	Female	Old age	12853.1
Slovenia	Male	Childhood	75.147
Slovenia	Male	Adolescent and youth	95.7646
Slovenia	Male	Adulthood	6332.81
Slovenia	Male	Old age	10347.1
Somalia	Both	Childhood	0
Somalia	Both	Adolescent and youth	337.365
Somalia	Both	Adulthood	508.97
Somalia	Both	Old age	0
South Korea	Both	Childhood	236.094
South Korea	Both	Adolescent and youth	493.063
South Korea	Both	Adulthood	12897.4
South Korea	Both	Old age	32559.5
Spain	Female	Childhood	722.686
Spain	Female	Adolescent and youth	4728.48
Spain	Female	Adulthood	83262.4
Spain	Female	Old age	265994
Spain	Male	Childhood	1509.77
Spain	Male	Adolescent and youth	5054.45
Spain	Male	Adulthood	142139
Spain	Male	Old age	716586
Sweden	Both	Childhood	1106.51
Sweden	Both	Adolescent and youth	1998.28
Sweden	Both	Adulthood	28059.6
Sweden	Both	Old age	73743.8
Switzerland	Female	Childhood	14.1792
Switzerland	Female	Adolescent and youth	56.7168
Switzerland	Female	Adulthood	5133.24
Switzerland	Female	Old age	30994.3
Switzerland	Male	Childhood	305.982
Switzerland	Male	Adolescent and youth	198.783
Switzerland	Male	Adulthood	9489.66
Switzerland	Male	Old age	230546
Togo	Female	Childhood	155.641
Togo	Female	Adolescent and youth	145.847
Togo	Female	Adulthood	831.8
Togo	Female	Old age	13.9249
Togo	Male	Childhood	339.199
Togo	Male	Adolescent and youth	333.067
Togo	Male	Adulthood	1101.6
Togo	Male	Old age	10.2715
USA	Female	Childhood	19954.8
USA	Female	Adolescent and youth	117828
USA	Female	Adulthood	2.04288e+06
USA	Female	Old age	1.92598e+06
USA	Male	Childhood	22627.3
USA	Male	Adolescent and youth	160378
USA	Male	Adulthood	2.8607e+06
USA	Male	Old age	1.46946e+06
Ukraine	Female	Childhood	1472.8
Ukraine	Female	Adolescent and youth	8984.89
Ukraine	Female	Adulthood	226346
Ukraine	Female	Old age	226660
Ukraine	Male	Childhood	1557.59
Ukraine	Male	Adolescent and youth	6994.43
Ukraine	Male	Adulthood	163289
Ukraine	Male	Old age	33696.6
Uruguay	Female	Childhood	0
Uruguay	Female	Adolescent and youth	1125.16
Uruguay	Female	Adulthood	12602.9
Uruguay	Female	Old age	10643
Uruguay	Male	Childhood	153.97
Uruguay	Male	Adolescent and youth	931.588
Uruguay	Male	Adulthood	13560.8
Uruguay	Male	Old age	5441.87
