# Supplementary material for: Years of life lost to COVID-19 in 49 countries: A gender- and life cycle-based analysis of the first two years of the pandemic
Source: PLOS Glob Public Health. 2023 Sep 18;3(9):e0002172. doi: 10.1371/journal.pgph.0002172 (PMC10506703; doi:10.1371/journal.pgph.0002172)
Supplement: S1 Code — (R) [file pgph.0002172.s015.R]

rm(list=ls())
cat("\014")
gc()


#-------------------------------- [ Content ] - --------------------------------
# Libraries
# 1. Preparation of information
# 2. COVID-19 Deaths
# 2.1 COVID-19 deaths by country according to sex and age
# 2.2 Country information by sex (or unisex)
# 2.2.1 Countries different from M_b
# 2.2.2 Countries common between male and female sexes
# 2.2.3 Summary (36 female and male countries, and 13 unisex countries)
# 2.2.4 Exporting the base
# 
# 3. Life expectancy at birth
# 3.1 Base of selected countries and life expectancy at birth
# 3.1.1 Validating names and information
# 3.1.2 Selected countries of the intercept between female and male sexes
# 3.1.3 Selected unisex countries
# 3.1.4 Relationship of country names between COVerAGE and the UN
# 3.1.5 Life expectancy of the 36 countries for male and female sex (2020 and 2021)
# 3.1.6 Life expectancy of the 13 countries of the unisex base (2020 and 2021)
# 
# 4. COVID-19 deaths by sex (or unisex) truncated by life expectancy for each country.
# 
# 5. Years of life lost (YLLL) grouped by age.
# 
# 6. Population
# 6.1 Import UN population
# 6.2 Relate UN country names to COVerAGE
# 6.3 Process to final base
# 
# 7. Total YLL 2020 and 2021
# 7.1 YLL by year and sex (or unisex)
# 7.1.1 YLL 2020 (female, male and unisex)
# 7.1.2 YLL 2021 (female, male and unisex)
# 7.1.3 Concatenating YLL by female and male sex for the year 2020
# 7.1.4 Concatenating YLL by female and male sex for the year 2021
# 7.1.5 Concatenating YLL for the year 2020 and 2021 (male and female)
# 7.1.6 Concatenating YLL for the year 2020 and 2021 (unisex)
# 
# 
# 8.  Rate by sex and life cycle by country
# 8.1 Data processing
# 8.1.1 Calculated YLL between 2020 and 2021 by sex and life cycle
# 8.1.2 Standardized YLL rate per 10,000 inhab.
# 8.1.3 Concatenating bases
# 8.1.4 Final basis
# 8.1.5 Graph
# 
# 9. Cumulative YLL totals calculated between 2020 and 2021 by sex and life cycle
# 9.1 Data processing and final baseline
# 9.1.2 Graph
# 
# 10.  YLL rate 2020 and 2021 by sex and life cycle
# 10.1 Data processing
# 10.2 Export graphs and tables

# 11. Budget according to cost-effectiveness threshold(2020-2021)
# 11.1  Budget YLL
# 11.2 Weigher and QALY
# 11.3 Inflation


ruta="G:/.shortcut-targets-by-id/1OOA-blwbdngjbpd5RPHeEA9sRfed4TnT/Global YLL - covid-19/COVerAGE/YLL 2020-2021"


inic <- Sys.time()

#----------------------[0. Libraries]------------------------------------

#------------------------------{ Necessary libraries }-------------------------
required_packages <- c('tidyverse', 'openxlsx', 'readxl', 'lubridate', 'osfr','remotes',
                       'covidAgeData', 'ggplot2', 'countrycode','sf', 'latex2exp','extrafont','wbstats')
installed_packages <- rownames(installed.packages())
to_install <- setdiff(required_packages, rownames(installed.packages()))
if(is.element("covidAgeData", installed_packages)==FALSE){install.packages("remotes")
  remotes::install_github("https://github.com/eshom/covid-age-data")}
install.packages(to_install[!to_install%in%'covidAgeData'])
for(i in 1:length(required_packages)){ library(required_packages[i], character.only = TRUE)}


#---------------------- [ 1. Preparation of information ] ---------------------- 

#... Libraries

# The 12 libraries used are: tidyverse, openxlsx, readxl, lubridate, osfr, remotes, 
# covidAgeData, ggplot2, countrycode,  sf,  latex2exp y wbstats
# For covidAgeData use the link https://github.com/eshom/covid-age-data.

source("Scripts R/Functions/Libraries.R")


#... All the functions required for a process is loaded

source("Scripts R/Functions/Process.R")


#... Download database


#... Process that was carried out to download the information

# inputDB <- download_covid("inputDB", progress = FALSE)
# DATABASE <- read_subset_covid("inputDB.zip", "inputDB",Region = "All")
# rm(list = "inputDB") # Delete object
# gc() # Garbage collection, and returns memory to the operating system.
# saveRDS(DATABASE,"DATABASE")


#... Data reading and filtering

DATABASE <- readRDS(paste0("Database/","DATABASE")) %>% 
  mutate(Date=as.Date(gsub("\\.","-",Date),format="%d-%m-%Y"))%>%
  filter(Measure=="Deaths", !Age%in%"UNK",
         !Country%in%c("United Kingdom", "England and Wales") ) 
# gc()


#------------------------- [ 2. COVID-19 Deaths ] ------------------------------

# The conditions of the study for the countries are:
#   1. To have information for the years 2020 and 2021.
#   2. The age variable must contain age 0.
#   3. There should be no null values.

# The ANNUAL_DEATHS_COVID_19() function performs this process.


# Note. The function ANNUAL_DEATHS_COVID_19 converts the "Metric : Fraction" values into 
# "Count" values formula taken from Method Protocol for the COVerAGE-DB page 6 
# equation 1. Count Total = Countx * Fractionx


#--- { 2.1 COVID-19 deaths by country according to sex and age } ---------------


#... Female deaths
M_f <- ANNUAL_DEATHS_COVID_19("f")
# Determines if NA values exist 
# M_f[!complete.cases(M_f), ]
Country_names_f =unique(M_f$Country)
# M_f%>%view("Deaths from COVID-19 female (original)")

#... Male deaths
M_m<-ANNUAL_DEATHS_COVID_19("m")
# Determines if NA values exist  
# M_m[!complete.cases(M_m), ]
Country_names_m=unique(M_m$Country)
# M_m%>%view("Deaths from COVID-19 male (original)")

#... Deaths both sexes
M_b <- ANNUAL_DEATHS_COVID_19("b")
# Determines if NA values exist  
# M_b[!complete.cases(M_b), ]
Country_names_b = unique(M_b$Country)
# M_b%>%view("COVID-19 deaths both sexes (original)")


##--- { 2.2 Country information by sex (or unisex) } ---------------------------

# Countries with male and female sex data, and countries with a unisex base 
# different from the previous one, are determined.


#--- { 2.2.1 Countries different from M_b } ------------------------------------


#... Different rows present in M_b with respect to M_f

dif_b_f <- anti_join(M_b, M_f, by=c("Country", "Age"))
unique(dif_b_f$Country)


#... Different rows present in M_b with respect to M_m and M_f

dif_b_f_m <- anti_join(M_b, M_m, M_f, by=c("Country", "Age"))
Country_names_b_f_m  <- unique(dif_b_f_m$Country)
Country_names_b_f_m


#--- { 2.2.2 Countries common between male and female sexes }-------------------


DEATHS <- inner_join(M_f, M_m, by=c("Country", "Age", "Age.sup","Group_Age","Age.media"))%>%
  relocate(Sex.y, .before = Age)
Country_names_f_m <- unique(DEATHS$Country)
# DEATHS%>%head()


#---{ 2.2.3 Summary (36 female and male countries, and 13 unisex countries)}----


p_b_f_m<- qpcR:::cbind.na(Country_names_b, Country_names_f, 
                          Country_names_m, Country_names_f_m, Country_names_b_f_m )%>%data.frame()%>%
  rename("Countries_both(b)" = Country_names_b, "Countries_female(f)" = Country_names_f, 
         "Countries_male(m)" = Country_names_m, "Countries_intersection_f_m" = Country_names_f_m,
         "Countries_intersection_b_f_m" = Country_names_b_f_m)
# p_b_f_m


#... Direct validation

# DATABASE%>%
#   filter(Country=="Somalia", Date>="2020-01-01" & Date<"2021-01-01",
#          Measure=="Deaths", Sex=="b")%>%group_by(Age) %>% tail(20) %>%
#   view("Somalia")


#--- { 2.2.4 Exporting the base } ----------------------------------------------

#... Heading style for tables
hs_i <- createStyle(textDecoration = "BOLD", fontColour = "#FFFFFF", fontSize=12,
                  fontName="Calibri", fgFill = "#A9AACA", halign = "CENTER")

#... Name of the countries

write.xlsx( p_b_f_m, file=paste0("Results/Tables/","Name_countries_sex_validated.xlsx"),
                      sheetName = "Names", rowNames = FALSE,
            borders="all", headerStyle = hs_i, firstActiveRow=2, colWidths="auto")

#... Deaths COVID-19

sheet<- setNames(list(M_b,M_f, M_m), as.list(c("Both sexes", "Female", "Male")))
write.xlsx(sheet, file = "Results/Tables/Deaths_COVID-19.xlsx",
           borders="all", headerStyle = hs_i, firstActiveRow=2, colWidths="auto")


#-- { 3. Life expectancy at birth } --------------------------------------------

# Source used for life expectancy at birth 
# https://population.un.org/wpp/Download/Standard/MostUsed/.


#--- { 3.1 Base of selected countries and life expectancy at birth }------------

paises <- read_excel("Results/Tables/Name_countries_sex_validated.xlsx", sheet = "Names") 

ruta_life <- "Database/Population and life expectancy/WPP2022_GEN_F01_DEMOGRAPHIC_INDICATORS_COMPACT_REV1.xlsx"
life <- read.xlsx(ruta_life,1,startRow = 17)


#-- { 3.1.1 Validating names and information }----------------------------------

#... Countries with information at the UN
ONU=unique(life$`Region,.subregion,.country.or.area.*`)


#--- {3.1.2 Selected countries of the intercept between female and male sexes}--

# Country names in COVerAGE
location = as.vector(unlist(na.omit(paises[,4])))
location

#... Validating missing countries or constituent countries (UN)
subset(data.frame(location),!(location)%in%ONU)
setdiff(location, ONU) # "Moldova", "Scotland" and "USA"  


#... Updated COVerAGE country names (feminine and masculine) related to the UN: ap

ap=paises[,4]%>%mutate(Countries_intersection_f_m=case_when(
  # Names of the life base
  Countries_intersection_f_m=="Moldova"~"Republic of Moldova", 
  Countries_intersection_f_m=="USA" ~ "United States of America", 
  TRUE~as.character(Countries_intersection_f_m)))%>%drop_na()

#... Validating again

location_act = as.vector(unlist(na.omit(ap)))
Diferentes <-setdiff(location_act , ONU) # "Scotland" 
Diferentes


#--- { 3.1.3 Selected unisex countries} ----------------------------------------


#... Country names in COVerAGE (unisex)

location_b = as.vector(unlist(na.omit(paises[,5])))
location_b

#... Validating the missing countries or constituent countries (UN - unisex)

subset(data.frame(location_b),!(location_b)%in%ONU)
setdiff(location_b, ONU) # "England" "Island of Jersey" "Northern Ireland" "South Korea"  


#... Updated COVerAge country names (unisex) related to UN: ap_b

ap_b=paises[,5]%>%mutate(Countries_intersection_b_f_m=case_when(
  Countries_intersection_b_f_m=="South Korea" ~ "Republic of Korea", # Names of the life base
  # Countries_intersection_b_f_m=="Northern Ireland" ~ "Ireland", 
  Countries_intersection_b_f_m=="Island of Jersey" ~  "Jersey", 
  TRUE~as.character(Countries_intersection_b_f_m)))%>%drop_na()

#... Validating again (unisex)

location_act_b <-ap_b%>%pull(.)
Diferentes_b <- setdiff(location_act_b, ONU) # 
Diferentes_b #"England"  "Northern Ireland"


#--- { 3.1.4 Relationship of country names between COVerAGE and the UN } -------

# The countries England, Northern Ireland and Scotland are constituent countries of the United Kingdom.
# Female and male country names:

paises_finales <- ap %>% mutate(Countries_intersection_f_m=case_when(
  Countries_intersection_f_m %in% Diferentes ~"United Kingdom",
  TRUE~as.character(Countries_intersection_f_m)))

nrow(paises_finales)


#... Unisex base country names:


paises_finales_b <- ap_b%>%mutate(Countries_intersection_b_f_m=case_when(
  Countries_intersection_b_f_m%in%Diferentes_b[1]~"United Kingdom",
  TRUE~as.character(Countries_intersection_b_f_m)))

nrow(paises_finales_b)


#--- { 3.1.5 Life expectancy of the 36 countries for male and female sex (2020 and 2021)}


EV_f_m <- life%>% select(Year,`Region,.subregion,.country.or.area.*`,
                         `Female.Life.Expectancy.at.Birth.(years)`,
                         `Male.Life.Expectancy.at.Birth.(years)`)%>%
  filter(Year%in%c("2020","2021"),
         `Region,.subregion,.country.or.area.*` %in% as.vector(unlist(paises_finales)))%>%
  arrange(`Region,.subregion,.country.or.area.*`) %>%
  rename(Country =`Region,.subregion,.country.or.area.*`,
         LFB.female=`Female.Life.Expectancy.at.Birth.(years)`,
         LFB.male=`Male.Life.Expectancy.at.Birth.(years)`) %>%
  mutate(LFB.female = as.numeric(LFB.female), 
         LFB.male = as.numeric(LFB.male))%>%
  pivot_wider(names_from = Year, values_from =c(LFB.female, LFB.male))

#... Assigning life expectancy at the birth of the United Kingdom to Scotland

replace <- EV_f_m%>%filter(Country=="United Kingdom")
EV_final_f_m <- EV_f_m %>% mutate(Country, 
                                  Country=recode(Country,"United Kingdom"=Diferentes[1]))
EV_final_f_m%>%head()
dim(EV_final_f_m)


#--- {3.1.6 Life expectancy of the 13 countries of the unisex base (2020 and 2021)}


EV_b <- life%>% select(Year,`Region,.subregion,.country.or.area.*`,
                       `Life.Expectancy.at.Birth,.both.sexes.(years)`)%>%
  filter(Year%in%c("2020","2021"),`Region,.subregion,.country.or.area.*`%in% (paises_finales_b%>%pull(.)))%>%
  arrange(`Region,.subregion,.country.or.area.*`) %>%
  rename(Country =`Region,.subregion,.country.or.area.*`,
         LFB.both_sex= `Life.Expectancy.at.Birth,.both.sexes.(years)`) %>%
  mutate(LFB.both_sex = as.numeric(LFB.both_sex))%>%
  pivot_wider(names_from = Year, values_from = LFB.both_sex,names_prefix = paste0(names(.)[3],"_"))

EV_b %>% head(2)
dim(EV_b)


#... By assigning life expectancy at birth in the United Kingdom to
# "England" y "Northern Ireland"

replace_b <- EV_b%>%filter(Country=="United Kingdom")
EV_England <- replace_b%>%mutate(Country,Country=
                                     recode(Country,"United Kingdom"=Diferentes_b[1]))
EV_Northern_Ireland <- replace_b %>% 
  mutate(Country,Country=recode(Country,"United Kingdom"=Diferentes_b[2]))

EV_final_b <- bind_rows(EV_b %>% filter(Country!="United Kingdom"),
                        EV_England,
                        EV_Northern_Ireland) %>% arrange(Country)

EV_final_b%>%head()
dim(EV_final_b)


#----------------- [ 4. COVID-19 deaths by sex (or unisex) 
#                       truncated by country life expectancy. ] ----------------


#... Deaths due to COVID-19 female sex (2020 and 2021) truncated

death_f <- ANNUAL_DEATHS_COVID_19_THRESHOLD_LIFE_EXPECTANCY("f", DATABASE, EV_final_f_m, location, location_act)

death_f$deaths_2020 %>% head(2)
death_f$deaths_2020 %>% tail(2)

# death_f$deaths_2020 %>% view("Female COVID-19 deaths (2020)")
# death_f$deaths_2021 %>% view("Female COVID-19 deaths (2021)")


#... Deaths from COVID-19 male sex (2020 and 2021) truncated

death_m <- ANNUAL_DEATHS_COVID_19_THRESHOLD_LIFE_EXPECTANCY("m", DATABASE, EV_final_f_m, location, location_act)

death_m$deaths_2020 %>% head(2)
death_m$deaths_2020 %>% tail(2)

# death_m$deaths_2020 %>% view("Male COVID-19 deaths (2020)")
# death_m$deaths_2021 %>% view("Male COVID-19 deaths (2021)")


#... Deaths by COVID-19 both sexes truncated
death_b <- ANNUAL_DEATHS_COVID_19_THRESHOLD_LIFE_EXPECTANCY("b", DATABASE, EV_final_b, location_b, location_act_b)

death_b$deaths_2020 %>% head(2)
death_b$deaths_2020 %>% tail(2)

# death_b$deaths_2020 %>% view("COVID-19 deaths both sexes (2020)")
# death_b$deaths_2021 %>% view("COVID-19 deaths both sexes (2021)")


#------------ [ 5. Years of life lost (YLLL) grouped by age. ] -----------------


#... Female (2020)

YLL_fem_2020 <- death_f$deaths_2020 %>% transmute(Country=Country, Group_Age=Group_Age,
                                                 YLL.female_2020 =`2020`*(LFB.female_2020-Age.media))

#... Male (2020)

YLL_masc_2020 <- death_m$deaths_2020%>% transmute(Country=Country, Group_Age=Group_Age,
                                                  YLL.male_2020 =`2020`*(LFB.male_2020-Age.media))

#... Female (2021)

YLL_fem_2021 <- death_f$deaths_2021%>% transmute(Country=Country, Group_Age=Group_Age, 
                                                 YLL.female_2021 =`2021`*(LFB.female_2021-Age.media))

#... Male (2021)

YLL_masc_2021 <- death_m$deaths_2021%>% transmute(Country=Country, Group_Age=Group_Age,
                                                  YLL.male_2021 =`2021`*(LFB.male_2021-Age.media))

#... Unisex (2020)

YLL_both_sex_2020 <- death_b$deaths_2020 %>% transmute(Country=Country, Group_Age=Group_Age, 
                                                       YLL.both_sex_2020 =`2020`*(LFB.both_sex_2020-Age.media))

#... Unisex (2021)

YLL_both_sex_2021 <- death_b$deaths_2021%>% transmute(Country=Country, Group_Age=Group_Age, 
                                                      YLL.both_sex_2021 =`2021`*(LFB.both_sex_2021-Age.media))


#... Visualization

# YLL_fem_2020%>%view("YLL_female_2020")
# dim(YLL_fem_2020)

# YLL_fem_2021%>%view("YLL_female_2021")
# dim(YLL_fem_2021)

# YLL_masc_2020%>%view("YLL_male_2020")
# dim(YLL_masc_2020)

# YLL_masc_2021%>%view("YLL_male_2021")
# dim(YLL_masc_2021)

# YLL_both_sex_2020%>%view("YLL_both_sex_2020")
# dim(YLL_both_sex_2020)

# YLL_both_sex_2021%>%view("YLL_both_sex_2021")
# dim(YLL_both_sex_2021)


#------------------------------ [ 6. Population] -------------------------------

# Process:
#   1. The population data estimated by the UN is imported.
#   2. Verify whether the population of the 49 countries exists or has another name.


#--- { 6.1 Import UN population } ----------------------------------------------

popul <- suppressWarnings(read_excel("Database/Population and life expectancy/WPP2022_GEN_F01_DEMOGRAPHIC_INDICATORS_COMPACT_REV1.xlsx",
                                     sheet = "Estimates", skip = 16))

popul_m <- suppressWarnings(read_excel("Database/Population and life expectancy/WPP2022_POP_F01_2_POPULATION_SINGLE_AGE_MALE.xlsx",
                                       sheet = "Estimates", skip = 16))


popul_f <- suppressWarnings(read_excel("Database/Population and life expectancy/WPP2022_POP_F01_3_POPULATION_SINGLE_AGE_FEMALE.xlsx",
                                       sheet = "Estimates", skip = 16))


popul_b <- suppressWarnings(read_excel("Database/Population and life expectancy/WPP2022_POP_F01_1_POPULATION_SINGLE_AGE_BOTH_SEXES.xlsx",
                                       sheet = "Estimates", skip = 16))


#...  Ages from 0 to 99 and 100+ (male) - Not filtered by 36 countries

pop_male <- popul_m  %>% filter(Year%in%c(2020,2021)) %>% 
  select(`Region, subregion, country or area *`,
         Year, paste0(0:99), "100+")%>%
  rename(country=`Region, subregion, country or area *`,
         date=Year) %>% 
  mutate(across(c(paste0(0:99), "100+"), as.numeric)) %>% 
  mutate(across(c(paste0(0:99), "100+"), ~.x*1000)) %>% 
  mutate(Population= rowSums(across(c(paste0(0:99), "100+"))),
         Sex="m") %>% 
  relocate(Population, .after = "date") %>% 
  relocate(Sex, .before = "date")


#...  Ages from 0 to 99 and 100+ (female) - Not filtered by 36 countries

pop_female <- popul_f  %>% filter(Year%in%c(2020,2021)) %>% 
  select(`Region, subregion, country or area *`,
         Year, paste0(0:99), "100+")%>%
  rename(country=`Region, subregion, country or area *`,
         date=Year) %>% 
  mutate(across(c(paste0(0:99), "100+"), as.numeric)) %>% 
  mutate(across(c(paste0(0:99), "100+"), ~.x*1000))%>% 
  mutate(Population= rowSums(across(c(paste0(0:99), "100+"))),
         Sex="f") %>% 
  relocate(Population, .after = "date") %>% 
  relocate(Sex, .before = "date")


#...  Ages from 0 to 99 and from 100+ (unisex) - Not filtered by the 13 countries

pop_total <- popul_b  %>% filter(Year%in%c(2020,2021)) %>% 
  select(`Region, subregion, country or area *`,
         Year, paste0(0:99), "100+")%>%
  rename(country=`Region, subregion, country or area *`,
         date=Year) %>% 
  mutate(across(c(paste0(0:99), "100+"), as.numeric)) %>% 
  mutate(across(c(paste0(0:99), "100+"), ~.x*1000))%>% 
  mutate(Population= rowSums(across(c(paste0(0:99), "100+"))), 
         Sex="b") %>% 
  relocate(Population, .after = "date") %>% 
  relocate(Sex, .before = "date")


#--- { 6.2 Relate UN country names to COVerAGE }--------------------------------


#... Contrast with the female population
setdiff(location, pop_female$country) #

#... Contrast with the male population
setdiff(location, pop_male$country)  # Ages 0 to 99 and 100+

#... Contrast with the unisex population
setdiff(location_b, pop_total$country) # Ages 0 to 99 and 100+


#... Updating names 2 of 3
location_pop_fm <- data.frame(country=location) %>% 
  mutate(country = case_when(country == "Moldova"~"Republic of Moldova",
                             country== "USA" ~"United States of America",
                             TRUE ~ country))


#... Updating names for unisex 1 of 4
# "England"  "Island of Jersey" "Northern Ireland" "South Korea"
location_pop_b <- data.frame(country=location_b) %>%
  mutate(country = case_when(country == "South Korea" ~"Republic of Korea",
                             TRUE ~ country))


#... Validating again

# Female and male
setdiff(location_pop_fm%>%pull(country), pop_male$country)

# Unisex
setdiff(location_pop_b%>%pull(country), pop_total$country)


#----- { 6.3 Process to final base }--------------------------------------------

# The countries England, Scotland and Northern Ireland are obtained from 
# https://www.nomisweb.co.uk/datasets/ppsyoa and the population of Island of Jersey in
# https://opendata.gov.je/dataset/2021-census/resource/96bc726b-d820-4be1-933a-7080b139fd24 ,
# this country presents little variability as a consequence for 2020 and 2021
# 2021 https://datareportal.com/reports/digital-2022-jersey.


#... Population of Scotland, female and male:
csv_scotland <- "NOMIS_POPULATION_AGE_MALE_FEMALE_SCOTLAND"
pob_Scotland_fem_2020_2021 <- read_csv_1(csv_scotland , "Female")
pob_Scotland_masc_2020_2021 <- read_csv_1(csv_scotland, "Male")


#... Population of England, Northen Ireland and Island of Jersey, unisex:

dir_ij <- "Database/Population and life expectancy/"
csv_england <- "NOMIS_POPULATION_BOTH_SEXES_ENGLAND"
csv_ireland <- "NOMIS_POPULATION_BOTH_SEXES_NORTHERN_IRELAND"
csv_ij <- "2021-census-age-gender_ISLAND_JERSEY.csv"

pob_England_b_2020_2021 <- read_csv_1(csv_england, "Total")
pob_Northen_Ireland_b_2020_2021 <- read_csv_1(csv_ireland, "Total")


pob_Island_Jersey_b_2020_2021 <- read_csv(paste0("Database/Population and life expectancy/2021-census-age-gender_ISLAND_JERSEY.csv"), show_col_types = FALSE) %>% 
  select(-c("Male", "Female")) %>% 
  pivot_wider(names_from = Age, values_from = All) %>% 
  mutate( country="Island of Jersey", Sex="b", date=2021, .before="0") %>% 
  bind_rows(.,.) %>% select(-date) %>% 
  mutate(date=2020:2021, .before="0") %>% 
  # Due to the stock structure, values after 95+ are considered constant up to 100+.
  mutate(data.frame(t(rep(0,100-95)))) %>% 
  rename_at(vars("0":last(names(.))), ~c(paste0(0:99), "100+")) %>% 
  mutate(Population= rowSums(across(c(paste0(0:99), "100+"))), .before="0")


#... Reassigning names (2) and adding missing country names (1)
pop_female_2020_2021<-pop_female%>%filter(country%in%location_pop_fm$country)%>%
  mutate(country = case_when(country == "Republic of Moldova" ~ "Moldova",
                             country == "United States of America" ~"USA",
                             TRUE ~ country)) %>%
  bind_rows( pob_Scotland_fem_2020_2021) %>%
  rename(Country=country)


#... Validating if NA exists
pop_female_2020_2021[!complete.cases(pop_female_2020_2021), ]


# Reassigning names (2) and adding missing country names (1)
pop_male_2020_2021 <- pop_male %>%filter(country%in%location_pop_fm$country)%>%
  mutate(country = case_when(country == "Republic of Moldova" ~ "Moldova",
                             country == "United States of America" ~"USA",
                             TRUE ~ country)) %>%
  bind_rows(pob_Scotland_masc_2020_2021) %>%
  rename(Country=country)

#... Validating if NA (male) exists
pop_male_2020_2021[!complete.cases(pop_male_2020_2021), ]


#... Concatenating male and female population by country year 2020 and 2021
pop_fm_2020_2021 <- bind_rows(pop_female_2020_2021, pop_male_2020_2021) %>% 
  rename(year=date)


#... Validating if NA exists
pop_fm_2020_2021[!complete.cases(pop_fm_2020_2021), ]


#... Reassigning names (1) and adding missing country names (3)
pop_total_2020_2021 <- pop_total %>%filter(country%in%location_pop_b$country)%>%
  mutate(country = case_when(country == "Republic of Korea"~ "South Korea",
                             TRUE ~ country)) %>%
  bind_rows(pob_England_b_2020_2021,
            pob_Northen_Ireland_b_2020_2021,
            pob_Island_Jersey_b_2020_2021) %>%
  rename(Country=country, year=date)

#... Validating if NA exists (unisex)
pop_total_2020_2021[!complete.cases(pop_total_2020_2021), ]


#----------------------- [ 7. Total YLL 2020 and 2021 ] ------------------------


#--- { 7.1 YLL by year and sex (or unisex) }------------------------------------


#--- { 7.1.1 YLL 2020 (female, male and unisex) }-------------------------------

YLL_fem.2020 <- YLL_fem_2020 %>% group_by(Country) %>% summarise(Y_LL_total_f_2020 = sum(YLL.female_2020))

YLL_male.2020 <- YLL_masc_2020 %>% group_by(Country) %>% summarise(Y_LL_total_m_2020 = sum(YLL.male_2020))

YLL_both_sex.2020 <- YLL_both_sex_2020 %>% group_by(Country) %>% summarise(Y_LL_total_b_2020 = sum(YLL.both_sex_2020))


#--- { 7.1.2 YLL 2021 (female, male and unisex) }-------------------------------

YLL_fem.2021 <-YLL_fem_2021 %>% group_by(Country) %>% summarise(Y_LL_total_f_2021 = sum(YLL.female_2021))

YLL_male.2021 <- YLL_masc_2021 %>% group_by(Country) %>% summarise(Y_LL_total_m_2021 = sum(YLL.male_2021))

YLL_both_sex.2021 <- YLL_both_sex_2021 %>% group_by(Country) %>% summarise(Y_LL_total_b_2021 = sum(YLL.both_sex_2021))


#--- { 7.1.3 Concatenating YLL by female and male sex for the year 2020 }-------

YLL_2020.fm <- bind_rows(list("f"=YLL_fem.2020 %>% rename(YLL_total=Y_LL_total_f_2020),
                              "m"=YLL_male.2020 %>% rename(YLL_total=Y_LL_total_m_2020)),
                         .id="Sex") %>% mutate(year=2020)


#--- { 7.1.4 Concatenating YLL by female and male sex for the year 2021 }-------

YLL_2021.fm <- bind_rows(list("f"=YLL_fem.2021 %>% rename(YLL_total=Y_LL_total_f_2021),
                              "m"=YLL_male.2021 %>% rename(YLL_total=Y_LL_total_m_2021)),
                         .id="Sex")%>% mutate(year=2021) 


#--- { 7.1.5 Concatenating YLL for the year 2020 and 2021 (male and female) }---

YLL.20_21.fm <- bind_rows(YLL_2020.fm,YLL_2021.fm) 


#--- { 7.1.6 Concatenating YLL for the year 2020 and 2021 (unisex) }------------

YLL.20_21.b <- bind_rows(list("2020"=YLL_both_sex.2020 %>% rename(YLL_total=Y_LL_total_b_2020),
                              "2021"=YLL_both_sex.2021 %>% rename(YLL_total=Y_LL_total_b_2021)),
                         .id="year")%>% mutate(year=as.numeric(year)) %>%
  mutate(Sex="b",.before="year")

YLL.20_21.fm_b <- bind_rows(YLL.20_21.fm, YLL.20_21.b )


#---------------- [ 8.  Rate by sex and life cycle by country ]-----------------


#--- { 8.1 Data processing }----------------------------------------------------


#--- { 8.1.1 Calculated YLL between 2020 and 2021 by sex and life cycle}--------


#... Female 2020
YLL_gf_2020 <- YLL.group.sex(YLL_fem_2020 , "YLL.female_2020", 2020, "f")

#... Female 2021
YLL_gf_2021 <- YLL.group.sex(YLL_fem_2021, "YLL.female_2021", 2021, "f")


#... Male 2020
YLL_gm_2020 <- YLL.group.sex(YLL_masc_2020, "YLL.male_2020", 2020, "m")

#... Male 2021
YLL_gm_2021 <- YLL.group.sex(YLL_masc_2021, "YLL.male_2021", 2021, "m")


#... unisex 2020
YLL_gb_2020 <- YLL.group.sex(YLL_both_sex_2020, "YLL.both_sex_2020", 2020, "b")

#... unisex 2021
YLL_gb_2021 <- YLL.group.sex(YLL_both_sex_2021, "YLL.both_sex_2021", 2021, "b")


#--- { 8.1.2 Standardized YLL rate per 10,000 inhab. } -------------------------


#... Female 2020
# YLL_gft_2020 : Year of life lost by age group, female sex, total by 2020.
YLL_gft_2020 <- YLL_gf_total(YLL_gf_2020, pop_fm_2020_2021, EV_final_f_m, "LFB.female_2020" )
YLL_gft_2020  %>% tail()


#... Female 2021

YLL_gft_2021  <- YLL_gf_total(YLL_gf_2021, pop_fm_2020_2021,  EV_final_f_m,  "LFB.female_2021"  )
YLL_gft_2021  %>% tail()
# YLL_gft_2021  %>% view("YLL_gft_2021 ")


#... Male 2020

YLL_gmt_2020  <- YLL_gf_total(YLL_gm_2020, pop_fm_2020_2021, EV_final_f_m,  "LFB.male_2020" )
YLL_gmt_2020 %>% tail()
# YLL_gmt_2020 %>% view("YLL_gmt_2020")


#... Male 2021

YLL_gmt_2021  <- YLL_gf_total(YLL_gm_2021, pop_fm_2020_2021,   EV_final_f_m,  "LFB.male_2021" )
YLL_gmt_2021 %>% tail()
# YLL_gmt_2021%>% view("YLL_gmt_2021")


#... Unisex 2020

YLL_gbt_2020  <- YLL_gf_total(YLL_gb_2020, pop_total_2020_2021,  EV_final_b,  "LFB.both_sex_2020" )
YLL_gbt_2020 %>% tail()
# YLL_gbt_2020 %>% view("YLL_gmt_2020")


#... Unisex 2021

YLL_gbt_2021  <- YLL_gf_total(YLL_gb_2021, pop_total_2020_2021,  EV_final_b,  "LFB.both_sex_2021" )
YLL_gbt_2021 %>% tail()
# YLL_gbt_2020 %>% view("YLL_gmt_2020")


#--- { 8.1.3 Concatenating bases }----------------------------------------------


#... Concatenating by male and female gender (2020)

YLL_fm_2020 <- bind_rows( YLL_gft_2020,YLL_gmt_2020 )
YLL_fm_2020 %>% head()


#... Concatenating by male and female gender (2021)

YLL_fm_2021 <- bind_rows( YLL_gft_2021, YLL_gmt_2021 )
YLL_fm_2021 %>% head()


#--- { 8.1.4 8.1.4 Final basis }------------------------------------------------


# The YLL information is standardized, now the rate per 10,000 inhabitants is calculated.
# Remember YLL_pop saves the standardization.


YLL_rate_fmb_2020_2021 <- bind_rows(YLL_fm_2020, YLL_fm_2021, YLL_gbt_2020, YLL_gbt_2021) %>%
  select(-starts_with("YLL.p")) %>% ungroup() %>%group_by(Country, Sex) %>% 
  summarise(across(YLL_0_11:Population_m_i_60, ~ sum(.x)), .groups="drop") %>% 
  mutate(YLL.pop_0_11 = (YLL_0_11/Population_0_11)*1e4,
         YLL.pop_12_26 = (YLL_12_26/Population_12_26)*1e4,
         YLL.pop_27_59 = (YLL_27_59/Population_27_59)*1e4,
         YLL.pop_m_i_60 = (YLL_m_i_60/Population_m_i_60)*1e4) %>% 
  pivot_longer(cols = starts_with("YLL.pop_"), names_to = "YLL_group", values_to = "YLL.rate_accum") %>% 
  select(Country, Sex, YLL_group, YLL.rate_accum)


#---{ 8.1.5 Graph }-------------------------------------------------------------


data_unificada <-  YLL_rate_fmb_2020_2021 %>% 
  mutate(Sex=case_when(Sex=="f"~"Female",
                       Sex=="m"~"Male",
                       Sex=="b"~"Unisex"),
         Sex=factor(Sex, levels = c("Male", "Female", "Unisex")),
         YLL_group = case_when( YLL_group == "YLL.pop_0_11" ~ "Childhood",
                                YLL_group == "YLL.pop_12_26" ~ "Adolescent and youth",
                                YLL_group == "YLL.pop_27_59" ~ "Adulthood",
                                YLL_group == "YLL.pop_m_i_60" ~ "Old age"),
         YLL_group = factor(YLL_group, levels=c("Old age","Adulthood","Adolescent and youth","Childhood" )))


#Table 
write.xlsx(data_unificada , file = "Results/Tables/Figure 1_B.xlsx",
           borders="all", headerStyle = hs_i, firstActiveRow=2, colWidths="auto")


tiff(filename = "Results/Graphics/Figure 1_B.tiff", width = 2250, height = 1500, 
     res = 300, compression = "lzw")
ggplot() + 
  geom_bar(data = data_unificada,
           aes(x=reorder(Sex, YLL.rate_accum, sum), y = YLL.rate_accum, fill=Sex),
           stat='identity', position='dodge',width = 0.7) +
  labs(x = "Life cycle (sex)", y="YLL rate per 10,000 inhabitants") +
  scale_fill_manual(values=c("#6495ED", "#F08080", "#90EE90"))+
  scale_y_continuous(expand = expansion(mult = c(0.00641, .15)), labels = scales::comma,
                     trans="sqrt") +
  coord_flip() +
  facet_grid(rows = vars(YLL_group), scales = "free_y", space = "free_y", switch="y")+
  theme(
    axis.line = element_blank(),
    legend.position = "bottom",
    legend.title=element_blank(),
  ) + theme_classic()+
  theme(panel.grid.major  = element_line(color = "#8ccde3", linewidth = 0.35, linetype = 2),
        axis.title.x = element_text(size = 11, vjust = 1.5, margin=margin(10,0,0,0)),
        axis.title.y = element_text(size = 11, vjust = 1.5, margin=margin(0,10,0,0)),
        axis.text.x  = element_text(size = 11, face="plain", color="black", family = "Times New Roman"),
        axis.text.y  = element_text(size = 11,face="plain", color="black", family = "Times New Roman"),
        legend.title = element_text(size = 11, face="bold", color="black", family = "Times New Roman"),
        legend.text  = element_text(size = 11, family = "Times New Roman"),
        strip.text = element_text(size = 11, family = "Times New Roman"),
        strip.placement = "outside",
        strip.background = element_blank(),
        panel.border = element_blank(),
        strip.text.y = element_text(angle =180),
        legend.position='none'
  )


dev.off()


#-------------- [ 9. Cumulative YLL totals calculated between 
#                     2020 and 2021 by sex and life cycle ]---------------------


#--- { 9.1 Data processing and final baseline }---------------------------------

# From the calculations made in the previous section with the 
# function "YLL.group.sex", we proceed to concatenate the information per year


YLL.fmb.2020_2021_sex_year <- bind_rows( YLL_gf_2020 %>% ungroup() %>% select(Country,starts_with("YLL_"), year, Sex),
                                         YLL_gf_2021 %>% ungroup() %>% select(Country,starts_with("YLL_"), year, Sex), 
                                         YLL_gm_2020 %>% ungroup() %>% select(Country,starts_with("YLL_"), year, Sex), 
                                         YLL_gm_2021 %>% ungroup() %>% select(Country,starts_with("YLL_"), year, Sex),
                                         YLL_gb_2020 %>% ungroup() %>% select(Country,starts_with("YLL_"), year, Sex),
                                         YLL_gb_2021 %>% ungroup() %>% select(Country,starts_with("YLL_"), year, Sex)) %>%
  mutate(Country=factor(Country, levels = unique(Country) )) %>% 
  pivot_longer(cols = starts_with("YLL_"), names_to = "YLL_group", values_to = "YLL") %>% 
  group_by(Country, Sex, YLL_group) %>% 
  summarise_at(vars(YLL), list(YLL = sum)) %>% 
  unite(col="YLL_group_sex", c("YLL_group", "Sex"),sep= "_")


#--- { 9.1.2 Graph }------------------------------------------------------------


#Table 
write.xlsx(YLL.fmb.2020_2021_sex_year, file = "Results/Tables/Figure 2.xlsx",
           borders="all", headerStyle = hs_i, firstActiveRow=2, colWidths="auto")

tiff(filename = "Results/Graphics/Figure 2.tiff", width = 2250, height = 1600, 
     res = 300, compression = "lzw")

ggplot() + 
  geom_bar(data = YLL.fmb.2020_2021_sex_year ,
           aes(x=reorder(Country, YLL, sum),
               y=YLL, 
               fill= factor(YLL_group_sex, 
                            levels=c(paste0(c("YLL_0_11_","YLL_12_26_","YLL_27_59_","YLL_m_i_60_"),"f"),
                                     paste0(c("YLL_0_11_","YLL_12_26_","YLL_27_59_","YLL_m_i_60_"),"m"),
                                     paste0(c("YLL_0_11_","YLL_12_26_","YLL_27_59_","YLL_m_i_60_"),"b")))),
           color="black",stat='identity', position = "stack",width = 0.9, 
           show.legend = TRUE) +
  coord_flip() +
  labs(x = "Countries", y=TeX(r'(N$^{_{_{{O}}}}$. total YLL, 2020-2021)')) +
  scale_y_continuous(expand = expansion(mult = c(0.00741, .05)),
                     breaks = scales::breaks_extended(8),
                     labels = scales::comma) +
  scale_fill_manual(values=c("#8B0000", "#DC0000", "#CD6157", "#FD906C",
                             "#011655", "#032CA6", "#1270BD","#517BC8",
                             "#264B23", "#3FA632", "#6AE14A", "#8FF58D"),
                    labels = c(paste0(c("Childhood ", "Adolescent and youth ", "Adulthood ","Old age "),"(female)"),
                               paste0(c("Childhood ", "Adolescent and youth ", "Adulthood ","Old age "),"(male)"),
                               paste0(c("Childhood ", "Adolescent and youth ", "Adulthood ","Old age "),"(unisex)"))) +
  guides(fill = guide_legend(title = "Life cycle (sex)"))+
  theme(
    axis.line = element_blank(),
    legend.title=element_blank(),
  ) + theme_classic()+
  theme(legend.position = c(0.75,0.5),
        panel.grid.major  = element_line(color = "#8ccde3", linewidth= 0.35, linetype = 2),
        axis.title.x = element_text(size = 8, vjust = 1.5, margin=margin(10,0,0,0)),
        axis.title.y = element_text(size = 8, vjust = 1.5, margin=margin(0,10,0,0)),
        axis.text.x  = element_text(size = 8, face="plain", color="black", angle = 90, family = "Times New Roman"),
        axis.text.y  = element_text(size = 8,face="plain", color="black",family = "Times New Roman"),
        legend.title = element_text(size = 8, face="bold", color="black",family = "Times New Roman"),
        legend.text  = element_text(size = 8, family = "Times New Roman"),
        strip.text = element_text(size = 8, family = "Times New Roman"))

dev.off()


#----------- [ 10. YLL rate 2020 and 2021 by sex and life cycle ] --------------


#--- { 10.1 Data processing }---------------------------------------------------

# Using the structure of section 9.1.4
# YLL_fm_2020, YLL_fm_2021, YLL_gbt_2020, YLL_gbt_2021 are already rates.

YLL_rate_fm_b_2020_2021_lifecycle <- bind_rows(YLL_fm_2020, YLL_fm_2021, YLL_gbt_2020, YLL_gbt_2021) %>%
  mutate(Country=factor(Country, levels = unique(Country) )) %>% 
  pivot_longer(cols = starts_with("YLL.pop_"), names_to = "YLL_group", values_to = "YLL") %>% 
  group_by(Country, year, Sex, YLL_group) %>% 
  summarise_at(vars(YLL), list(YLL.rate_lifecycle= sum))


#--- { Graphs }-----------------------------------------------------------------


#... f1. Female sex, year 2020 and 2021, and life cycle childhood

f1_2020_2021 <- YLL_rate_fm_b_2020_2021_lifecycle %>% 
  filter(Sex== "f", YLL_group== "YLL.pop_0_11")

nivel_f1_2020_2021 <- f1_2020_2021 %>% filter(year==2021) %>%
  group_by(Country, year) %>% 
  summarise(Classification = sum(YLL.rate_lifecycle), .groups="drop") %>% 
  arrange(desc(Classification)) 


f1_20_21 <-  f1_2020_2021 %>% 
  left_join(nivel_f1_2020_2021, by=c("Country","year")) %>% 
  arrange(Classification) %>% 
  mutate(Country = factor(Country, levels = unique(Country) )) %>% 
  rename(Year=year)


#... f2. Female sex, year 2020 and 2021, and life cycle youth and adolescence

f2_2020_2021 <-  YLL_rate_fm_b_2020_2021_lifecycle %>% 
  filter(Sex== "f", YLL_group== "YLL.pop_12_26")

nivel_f2_2020_2021 <- f2_2020_2021 %>% filter(year==2021) %>%
  group_by(Country, year) %>% 
  summarise(Classification = sum(YLL.rate_lifecycle), .groups="drop") %>% 
  arrange(desc(Classification)) 


f2_20_21 <-  f2_2020_2021 %>% 
  left_join(nivel_f2_2020_2021, by=c("Country","year")) %>% 
  arrange(Classification) %>% 
  mutate(Country = factor(Country, levels = unique(Country) )) %>% 
  rename(Year=year)


#... f3. Female sex, year 2020 and 2021, and adulthood life cycle.

f3_2020_2021 <-  YLL_rate_fm_b_2020_2021_lifecycle %>% 
  filter(Sex== "f", YLL_group == "YLL.pop_27_59")

nivel_f3_2020_2021 <- f3_2020_2021 %>% filter(year==2021) %>%
  group_by(Country, year) %>% 
  summarise(Classification = sum(YLL.rate_lifecycle), .groups="drop") %>% 
  arrange(desc(Classification)) 


f3_20_21 <-  f3_2020_2021 %>% 
  left_join(nivel_f3_2020_2021, by=c("Country","year")) %>% 
  arrange(Classification) %>% 
  mutate(Country = factor(Country, levels = unique(Country) )) %>% 
  rename(Year=year)


#... f4. Female sex, year 2020 and 2021, and life cycle old age.

f4_2020_2021 <-  YLL_rate_fm_b_2020_2021_lifecycle %>% 
  filter(Sex== "f",  YLL_group == "YLL.pop_m_i_60")

nivel_f4_2020_2021 <- f4_2020_2021 %>% filter(year==2021) %>%
  group_by(Country, year) %>% 
  summarise(Classification = sum(YLL.rate_lifecycle), .groups="drop") %>% 
  arrange(desc(Classification)) 


f4_20_21 <-  f4_2020_2021 %>% 
  left_join(nivel_f4_2020_2021, by=c("Country","year")) %>% 
  arrange(Classification) %>% 
  mutate(Country = factor(Country, levels = unique(Country) )) %>% 
  rename(Year=year)


#-------------------------------------------------------------------------------
#-------------------------------------------------------------------------------


#... m1. Male sex, year 2020 and 2021, and childhood life cycle.

m1_2020_2021 <-  YLL_rate_fm_b_2020_2021_lifecycle %>% 
  filter(Sex== "m",YLL_group== "YLL.pop_0_11")

nivel_m1_2020_2021 <- m1_2020_2021 %>% filter(year==2021) %>%
  group_by(Country, year) %>% 
  summarise(Classification = sum(YLL.rate_lifecycle), .groups="drop") %>% 
  arrange(desc(Classification)) 


m1_20_21 <-  m1_2020_2021 %>% 
  left_join(nivel_m1_2020_2021, by=c("Country","year")) %>% 
  arrange(Classification) %>% 
  mutate(Country = factor(Country, levels = unique(Country) )) %>% 
  rename(Year=year)


#... m2. Male sex, year 2020 and life cycle youth and adolescence.

m2_2020_2021 <-  YLL_rate_fm_b_2020_2021_lifecycle %>% 
  filter(Sex== "m",YLL_group== "YLL.pop_12_26")

nivel_m2_2020_2021 <- m2_2020_2021 %>% filter(year==2021) %>%
  group_by(Country, year) %>% 
  summarise(Classification = sum(YLL.rate_lifecycle), .groups="drop") %>% 
  arrange(desc(Classification)) 


m2_20_21 <-  m2_2020_2021 %>% 
  left_join(nivel_m2_2020_2021, by=c("Country","year")) %>% 
  arrange(Classification) %>% 
  mutate(Country = factor(Country, levels = unique(Country) )) %>% 
  rename(Year=year)


#... m3. Male sex, year 2020 and adult life cycle.

m3_2020_2021 <-  YLL_rate_fm_b_2020_2021_lifecycle %>% 
  filter(Sex== "m", YLL_group == "YLL.pop_27_59")

nivel_m3_2020_2021 <- m3_2020_2021 %>% filter(year==2021) %>%
  group_by(Country, year) %>% 
  summarise(Classification = sum(YLL.rate_lifecycle), .groups="drop") %>% 
  arrange(desc(Classification)) 


m3_20_21 <-  m3_2020_2021 %>% 
  left_join(nivel_m3_2020_2021, by=c("Country","year")) %>% 
  arrange(Classification) %>% 
  mutate(Country = factor(Country, levels = unique(Country) )) %>% 
  rename(Year=year)


#... m4. Male sex, year 2020 and life cycle old age.

m4_2020_2021 <-  YLL_rate_fm_b_2020_2021_lifecycle %>% 
  filter(Sex== "m",  YLL_group == "YLL.pop_m_i_60")

nivel_m4_2020_2021 <- m4_2020_2021 %>% filter(year==2021) %>%
  group_by(Country, year) %>% 
  summarise(Classification = sum(YLL.rate_lifecycle), .groups="drop") %>% 
  arrange(desc(Classification)) 


m4_20_21 <-  m4_2020_2021 %>% 
  left_join(nivel_m4_2020_2021, by=c("Country","year")) %>% 
  arrange(Classification) %>% 
  mutate(Country = factor(Country, levels = unique(Country) )) %>% 
  rename(Year=year)


#-------------------------------------------------------------------------------
#-------------------------------------------------------------------------------


#... b1. Unisex sex year 2020 and 2021, and childhood life cycle.

b1_2020_2021 <-  YLL_rate_fm_b_2020_2021_lifecycle %>% 
  filter(Sex== "b", YLL_group== "YLL.pop_0_11")

nivel_b1_2020_2021 <- b1_2020_2021 %>% filter(year==2021) %>%
  group_by(Country, year) %>% 
  summarise(Classification = sum(YLL.rate_lifecycle), .groups="drop") %>% 
  arrange(desc(Classification)) 


b1_20_21 <-  b1_2020_2021 %>% 
  left_join(nivel_b1_2020_2021, by=c("Country","year")) %>% 
  arrange(Classification) %>% 
  mutate(Country = factor(Country, levels = unique(Country) )) %>% 
  rename(Year=year)


#... b2. Unisex sex, year 2020 and life cycle youth and adolescence

b2_2020_2021 <-  YLL_rate_fm_b_2020_2021_lifecycle %>% 
  filter(Sex== "b", YLL_group== "YLL.pop_12_26")

nivel_b2_2020_2021 <- b2_2020_2021 %>% filter(year==2021) %>%
  group_by(Country, year) %>% 
  summarise(Classification = sum(YLL.rate_lifecycle), .groups="drop") %>% 
  arrange(desc(Classification)) 


b2_20_21 <-  b2_2020_2021 %>% 
  left_join(nivel_b2_2020_2021, by=c("Country","year")) %>% 
  arrange(Classification) %>% 
  mutate(Country = factor(Country, levels = unique(Country) )) %>% 
  rename(Year=year)


#... b3. Unisex sex, year 2020 and adult life cycle.

b3_2020_2021 <-  YLL_rate_fm_b_2020_2021_lifecycle %>% 
  filter(Sex== "b", YLL_group == "YLL.pop_27_59")

nivel_b3_2020_2021 <- b3_2020_2021 %>% filter(year==2021) %>%
  group_by(Country, year) %>% 
  summarise(Classification = sum(YLL.rate_lifecycle), .groups="drop") %>% 
  arrange(desc(Classification)) 


b3_20_21 <-  b3_2020_2021 %>% 
  left_join(nivel_b3_2020_2021, by=c("Country","year")) %>% 
  arrange(Classification) %>% 
  mutate(Country = factor(Country, levels = unique(Country) )) %>% 
  rename(Year=year)


#... b4. Unisex sex, year 2020 and 2021, and life cycle old age.

b4_2020_2021 <-  YLL_rate_fm_b_2020_2021_lifecycle %>% 
  filter(Sex== "b", YLL_group == "YLL.pop_m_i_60")

nivel_b4_2020_2021 <- b4_2020_2021 %>% filter(year==2021) %>%
  group_by(Country, year) %>% 
  summarise(Classification = sum(YLL.rate_lifecycle), .groups="drop") %>% 
  arrange(desc(Classification)) 


b4_20_21 <-  b4_2020_2021 %>% 
  left_join(nivel_b4_2020_2021, by=c("Country","year")) %>% 
  arrange(Classification) %>% 
  mutate(Country = factor(Country, levels = unique(Country) )) %>% 
  rename(Year=year)


#---{ 10.2 Export graphs and tables }-------------------------------------------

source('Scripts R/Functions/Graphs_tables_appendix.R', local=TRUE)


#------ [  Budget according to cost-effectiveness threshold(2020-2021) ]--------


#------------------------------[ 11.1  Budget YLL ]-----------------------------


#... Life cycle section information
YLL_lifecycle_2020_2021_fm_b <-  bind_rows(YLL_fm_2020,YLL_fm_2021,YLL_gbt_2020,YLL_gbt_2021) %>%
  ungroup() %>% 
  select(Country, year, Sex, starts_with("YLL_")) %>%
  mutate(Country=factor(Country, levels = unique(Country) )) %>% 
  pivot_longer(cols = starts_with("YLL_"), names_to = "lifecycle", values_to = "YLL_lifecycle")


#... Budget_YLL_2020_2021 
total_YLL_2020_2021 <-  YLL_lifecycle_2020_2021_fm_b %>% 
  unite(col="year_sex", c("year","Sex"),sep= "_") %>% 
  pivot_wider(names_from = "year_sex", values_from = YLL_lifecycle, names_prefix = "YLL_") %>% 
  mutate(YLL_total_b =YLL_2020_b + YLL_2021_b,
         YLL_total_f = YLL_2020_f + YLL_2021_f,
         YLL_total_m  = YLL_2020_m + YLL_2021_m)


#-------------------------------[ 11.2 Weigher and QALY]--------------------------------


weight_qaly <- 
  read_excel("Database/QALY/Quality weights UK.xlsx", 
             sheet = "EQ MEAN and life expectancy  ", 
             .name_repair = ~ ifelse(nzchar(.x), .x, LETTERS[seq_along(.x)]),skip = 3) %>% 
  select(1:4)


EV_country <-function(base){
  base %>% select(-3) %>% 
    mutate(Group_Age = str_replace_all(string = Group_Age,pattern = "[\\[\\)]",replacement = ""))%>%
    separate(Group_Age, c("Age.inf", "Age.sup"), "-") %>%
    mutate(Age.inf=as.numeric(Age.inf), Age.sup=as.numeric(Age.sup)) %>% 
    summarise(EV_max = round(max(Age.sup))) %>% as.numeric()
}


# EV_country(YLL_fem_2020)
# EV_country(YLL_fem_2021)
# EV_country(YLL_masc_2020 )
# EV_country(YLL_masc_2021)
# EV_country(YLL_both_sex_2020)
# EV_country(YLL_both_sex_2021)


grupo_edad <- c("YLL_0_11","YLL_12_26","YLL_27_59", "YLL_m_i_60")
grupo_edad <- factor(grupo_edad, levels = grupo_edad)


weight_qaly_group <- weight_qaly %>% rename( Age_int =`Age at interview`,
                                             weight.m=`Eqmean men`, weight.f=`Eqmean women`,
                                             weight.b = `Eqmean person`) %>% 
  mutate(lifecycle_fem_2020 =  cut(Age_int, c(0,12,27,60,EV_country(YLL_fem_2020)+1), 
                                   grupo_edad, right = FALSE),
         lifecycle_fem_2021=  cut(Age_int, c(0,12,27,60,EV_country(YLL_fem_2021)+1), 
                                  grupo_edad, right = FALSE),
         lifecycle_mas_2020=  cut(Age_int, c(0,12,27,60,EV_country(YLL_masc_2020)+1), 
                                  grupo_edad, right = FALSE),
         lifecycle_mas_2021=  cut(Age_int, c(0,12,27,60,EV_country(YLL_masc_2021)+1), 
                                  grupo_edad, right = FALSE),
         lifecycle_b_2020=  cut(Age_int, c(0,12,27,60,EV_country(YLL_both_sex_2020)+1), 
                                grupo_edad, right = FALSE),
         lifecycle_b_2021=  cut(Age_int, c(0,12,27,60,EV_country(YLL_both_sex_2021)+1), 
                                grupo_edad, right = FALSE)) 


mean_f_2020 <- weight_qaly_group %>% rename(lifecycle = lifecycle_fem_2020) %>% 
  mutate(year=2020, Sex="f", .after=Age_int) %>% 
  group_by(year, Sex, lifecycle) %>% drop_na(lifecycle) %>% 
  summarise(average =mean(weight.f), .groups="drop")


mean_f_2021 <- weight_qaly_group %>% rename(lifecycle = lifecycle_fem_2021) %>% 
  mutate(year=2021, Sex="f") %>% 
  group_by(year, Sex, lifecycle) %>% drop_na(lifecycle) %>% 
  summarise(average =mean(weight.f), .groups="drop")


mean_m_2020 <- weight_qaly_group %>% rename(lifecycle = lifecycle_mas_2020) %>% 
  mutate(year=2020, Sex="m") %>% 
  group_by(year, Sex, lifecycle) %>% drop_na(lifecycle) %>% 
  summarise(average =mean(weight.m), .groups="drop")


mean_m_2021 <- weight_qaly_group %>% rename(lifecycle = lifecycle_mas_2021) %>% 
  mutate(year=2021, Sex="m") %>% 
  group_by(year, Sex, lifecycle) %>% drop_na(lifecycle) %>% 
  summarise(average =mean(weight.m), .groups="drop")


mean_b_2020 <- weight_qaly_group %>% rename(lifecycle = lifecycle_b_2020) %>% 
  mutate(year=2020, Sex="b") %>% 
  group_by(year, Sex, lifecycle)%>% drop_na(lifecycle) %>% 
  summarise(average =mean(weight.b), .groups="drop")

mean_b_2021 <- weight_qaly_group %>% rename(lifecycle = lifecycle_b_2021) %>% 
  mutate(year=2021, Sex="b") %>% 
  group_by(year, Sex, lifecycle) %>% drop_na(lifecycle) %>% 
  summarise(average = mean(weight.b), .groups="drop")


mean_fm_b_2020_2021 <- bind_rows(mean_f_2020,mean_f_2021, mean_m_2020, 
                                 mean_m_2021, mean_b_2020, mean_b_2021)


#----------------------------------------
# Total YLL. 

# ---------------------------- [ Total YLL -> purpose -> Budget YLL	]

P1 <- bind_rows(YLL_fm_2020,YLL_fm_2021,YLL_gbt_2020,YLL_gbt_2021) %>%
  select(-starts_with(c("Population", "YLL.pop"))) %>% 
  mutate(Country=factor(Country, levels = unique(Country) )) %>% 
  pivot_longer(cols = starts_with("YLL_"), names_to = "lifecycle", values_to = "YLL") %>% 
  group_by(Country, year) %>% 
  summarise_at(vars(YLL), list(YLL.sum = sum)) %>% 
  pivot_wider(names_from = "year", values_from = "YLL.sum", names_prefix = "YLL_") %>% 
  mutate(YLL_total = YLL_2020 + YLL_2021)


# ---------------------------- [ QALY-> purpose  -> Budget QALY	]
P2 <- bind_rows(YLL_fm_2020,YLL_fm_2021,YLL_gbt_2020,YLL_gbt_2021) %>%
  select(-starts_with(c("Population", "YLL.pop"))) %>% 
  mutate(Country=factor(Country, levels = unique(Country) )) %>% 
  pivot_longer(cols = starts_with("YLL_"), names_to = "lifecycle", values_to = "YLL") %>% 
  left_join(mean_fm_b_2020_2021, by=c("year","Sex","lifecycle")) %>% # values of the weights
  mutate(QALY = YLL*average) %>%  # Multiplying YLL by the weighting factor 
  group_by(Country, year) %>%
  summarise_at(vars(QALY), list(QALY_total = sum)) %>% 
  pivot_wider(names_from = "year", values_from = "QALY_total", 
              names_prefix = "QALY_total_") %>% 
  mutate(QALY_total = QALY_total_2020+QALY_total_2021)


#------------------------------ [UCE (2013=100) ]--------------------------------

UCE_2013_base_100 <- read_excel("Database/Cost-effectiveness threshold/UCE(2013_100).xlsx", sheet="C-E_Upper_L")  %>%
  select(-1) %>% 
  mutate(`UCE (2013=100)`=as.numeric(`UCE (2013=100)`))


setdiff(P2$Country, unique(UCE_2013_base_100$Country))
 # [1] "England"          "Northern Ireland" "Scotland"


UCE_2013 <- UCE_2013_base_100 %>% 
  mutate(Country=case_when(Country == "United Kingdom" ~ "England",
                           TRUE~ as.character(Country)) ) %>% 
  bind_rows(.[,] %>%  filter(Country=="England") %>% mutate(Country=recode(Country,
                                                                           "England"="Northern Ireland")),
            .[,] %>%  filter(Country=="England") %>% mutate(Country=recode(Country,
                                                                           "England"="Scotland")))  

Diferentes_UCE <- setdiff(P2$Country, unique(UCE_2013$Country))
Diferentes_UCE


#... Countries with cost-effectiveness threshold information
country_UCE <- P2 %>% select(Country) %>% 
  filter(!Country %in% Diferentes_UCE ) %>%
  pull(Country) 

UCE_2013_ajust <- UCE_2013 %>% filter(Country %in% country_UCE )


#------------------------------- [ 11.3 Inflation ] ----------------------------

# library(wbstats)

#... Note: Extract the name of the base containing the information of the consumer price indicators.
# Inflation_search <- wb_search(pattern = "Consumer price")
# Inflation_search


inflation_all <- wb_data("FP.CPI.TOTL", start_date = 2010, end_date = 2021) %>%
  rename(Index =`FP.CPI.TOTL`, Date = date) %>%
  select(country,Date,Index) %>% rename(Country=country) 


#... Island of Jersey does not appear with information or NA, it is added manually to Excel.

setdiff( UCE_2013_ajust %>% pull(Country) , inflation_all  %>% pull(Country) %>% unique())
# [1] "South Korea"      "Slovakia"    "England"   "USA"  "Island of Jersey"
# [7] "Northern Ireland"    "Scotland"  


#... Reassigning names according to inflation_all basis
#... Countries containing inflation
inflation_countries_uce <- UCE_2013_ajust  %>% select(Country)  %>%  
  mutate(Country = case_when(Country%in%c("England","Northern Ireland","Scotland")~ "United Kingdom",
                             # indicate the reference that they belong to the United Kingdom
                             Country == "Slovakia"~ "Slovak Republic",
                             Country== "South Korea"~ "Korea, Rep.",
                             Country=="USA"~"United States",
                             TRUE~ as.character(Country))) %>% 
  distinct(Country) %>% 
  mutate(Country =factor(Country, levels=unique(Country)))

#... Validating the remaining countries
setdiff(inflation_countries_uce %>% pull(Country) %>% unique(),  inflation_all  %>% pull(Country) %>% unique())
# [1] "Island of Jersey"


# Reassigning name according to the COVerAGE database
# Adding the name island of Jersey manually to Excel
inflation_countries <- inflation_all %>% 
  right_join(inflation_countries_uce, by="Country") %>% 
  mutate(Country=case_when(Country=="Czech Republic" ~ "Czechia",
                           Country ==  "Slovak Republic" ~ "Slovakia",
                           Country== "Korea, Rep." ~ "South Korea",
                           Country== "United States" ~ "USA",
                           Country == "United Kingdom" ~ "England",
                           TRUE~ as.character(Country)) ) %>% 
  bind_rows(.[,] %>%  filter(Country=="England") %>% mutate(Country=recode(Country,
                                                                           "England"="Northern Ireland")),
            .[,] %>%  filter(Country=="England") %>% mutate(Country=recode(Country,
                                                                           "England"="Scotland")))


write.xlsx(inflation_countries, file = "Database/IPC/Inflation.xlsx",
           borders="all", headerStyle = hs_i, firstActiveRow=2, colWidths="auto")


#-------------------------------------------------------------------------------
#--- CPI information is organized manually (Inflation_b.xlsx)
#-------------------------------------------------------------------------------
inflation_ajust <- read_excel("Database/IPC/Inflation_b.xlsx", sheet = "IPC") %>% 
  filter(Country %in% inflation_countries$Country)

#====  UCE (2013=100)
# UCE_2013_base_100 <- read_excel("Database/Cost-effectiveness threshold/UCE(2013_100).xlsx", sheet="C-E_Upper_L")  %>% 
#   mutate(`UCE (2013=100)`=as.numeric(`UCE (2013=100)`))

setdiff(unique(inflation_ajust$Country), UCE_2013_ajust$Country)


# NAs are eliminated since the default factor was left in 2021.
Factor <- inflation_ajust %>% drop_na(Factor) %>% select(Country, Factor)


Budget_QALY_2020_2021 <-  purrr::reduce(list(P2, Factor,UCE_2013_ajust ) ,
                                        left_join, by=c("Country")) %>% 
  mutate(UCE_2021 = case_when(!is.na(`UCE (2013=100)`)~`UCE (2013=100)`*Factor,
                              TRUE ~ `UCE (2021)`*Factor),
         Budget_QALY_total_2020 = QALY_total_2020*UCE_2021 ,
         Budget_QALY_total_2021 = QALY_total_2021*UCE_2021,
         Budget_QALY_total=Budget_QALY_total_2020+Budget_QALY_total_2021)

Budget_QALY_2020_2021 [!complete.cases(Budget_QALY_2020_2021 ),]

 


Budget_YLL_QALY_2020_2021_act <- left_join(P1, Budget_QALY_2020_2021, by="Country") %>% 
  mutate(Budget_YLL_total_2020 = YLL_2020*UCE_2021,
         Budget_YLL_total_2021 = YLL_2021*UCE_2021,
         Budget_YLL_total = Budget_YLL_total_2020+Budget_YLL_total_2021, .after = UCE_2021)


write.xlsx( Budget_YLL_QALY_2020_2021_act , 
            file="Results/Tables/Budget according to cost-effectiveness threshold(2020-2021).xlsx",
            borders="all", headerStyle = hs_i, firstActiveRow=2, colWidths="auto")


end <- Sys.time()

print(end-inic)
