# Supplementary material for: Years of life lost to COVID-19 in 49 countries: A gender- and life cycle-based analysis of the first two years of the pandemic
Source: PLOS Glob Public Health. 2023 Sep 18;3(9):e0002172. doi: 10.1371/journal.pgph.0002172 (PMC10506703; doi:10.1371/journal.pgph.0002172)
Supplement: S2 Code — (R) [file pgph.0002172.s016.R]

#-----------{ COVID-19 deaths by country according to gender and age  }--------------


ANNUAL_DEATHS_COVID_19 <- function(sex_b_f_m){
  sec_1=DATABASE %>% filter(Sex==paste0(sex_b_f_m))
  nombres_sec_1=unique(sec_1$Country)
  sec_3<-NULL;   sec_4<-NULL
  for(i in 1:length(nombres_sec_1)){
    part_1 = sec_1%>%filter(Country==nombres_sec_1[i]) %>% group_by(Date) %>%  
      mutate(Value = if_else(Metric=="Count",Value,  first(Value)*Value)) %>%
      filter(Age%in%paste0(0:150)) # Conversión de las fracciones en count, se deja titulo Fraction como huella
    valid <-   ifelse(length(part_1$Date[part_1$Date>="2020-01-01" & part_1$Date<="2020-12-31"])>0&
                        length(part_1$Date[part_1$Date<="2021-12-31" &
                                             part_1$Date>"2021-01-01"])>0 &length(part_1$Age[part_1$Age==0])>0 ,1,0)
    if(valid==1){
      part_2 = part_1%>%filter(Date>="2020-01-01" & Date<="2020-12-31")
      part_3 = part_1%>%filter(Date>="2021-01-01" & Date<="2021-12-31")
      grupos = function(base_years){
        sec_2=base_years%>%
          mutate(Date=year(Date))%>%
          select(c("Country","Date","Age","AgeInt" ,"Value"))%>%
          group_by(Country,Date, Age, AgeInt)%>%
          summarise_at(vars(Value),list(~last(.)))%>%
          pivot_wider(names_from = Date,values_from = Value)%>%
          mutate(Age=as.numeric(Age))%>%
          arrange(Country,Age)%>%ungroup()%>%
          mutate(age.s= diff(c(Age,last(Age)+
                                 ifelse(last(AgeInt)> diff(c(nth(Age,length(Age)-1),last(Age))) | is.na(last(AgeInt)),
                                        diff(c(nth(Age,length(Age)-1),last(Age))), AgeInt))),
                 Age.sup = cumsum(c(Age[1]+age.s[1],age.s[-1])),
                 Age.media = case_when((Age.sup-Age)==1~ 0,#Actualizado
                                       (Age.sup-Age)!=1~ (Age.sup-1+Age)/2),
                 Group_Age=paste0("[",Age,"-",Age.sup , ")" ))%>%
          select(-c(age.s, AgeInt))
        sec_2
      }
      sec_3=bind_rows(sec_3,grupos(part_2))%>%
        arrange(Country, Age)
      sec_4=bind_rows(sec_4,grupos(part_3))%>%
        arrange(Country, Age)
      sec_5 = full_join(sec_3,sec_4,by = c("Country", "Age", "Age.sup", "Age.media", "Group_Age"))%>%
        mutate(Sex = sex_b_f_m)%>%arrange(Country, Age) %>% na.omit()
    }
  }
  return(sec_5%>%select(Country,Sex,Age,Age.sup,Group_Age,Age.media,"2020","2021"))
}


#-----------{ COVID-19 deaths by sex (or unisex) truncated 
#              with life expectancy for each country. }--------------------


ANNUAL_DEATHS_COVID_19_THRESHOLD_LIFE_EXPECTANCY <- function(sex_b_f_m, base_inicial, base_esperanza_vida, 
                           location_orig, location_ev){
  base_ev = base_esperanza_vida
  sec_1=base_inicial %>% filter(Sex==paste0(sex_b_f_m))
  sec_3<-NULL;   sec_4<-NULL
  for(i in 1:length(location_orig)){
    part_1 = sec_1%>%filter(Country== location_orig[i]) %>% group_by(Date) %>%  
      mutate(Value = if_else(Metric=="Count",Value,  first(Value)*Value)) %>%
      filter(Age%in%paste0(0:150)) # Conversión de las fracciones en count, se deja titulo Fraction como huella
    valid =   ifelse(length(part_1$Date[part_1$Date>="2020-01-01" & part_1$Date<="2020-12-31"])>0&
                       length(part_1$Date[part_1$Date<="2021-12-31" &
                                            part_1$Date>="2021-01-01"])>0 &length(part_1$Age[part_1$Age==0])>0 ,1,0)
    
    if(sex_b_f_m=="f"){b_f_m_2020 = "LFB.female_2020"; b_f_m_2021 = "LFB.female_2021"}
    if(sex_b_f_m=="m"){b_f_m_2020= "LFB.male_2020"; b_f_m_2021 = "LFB.male_2021"}
    if(sex_b_f_m=="b"){b_f_m_2020 = "LFB.both_sex_2020"; b_f_m_2021 = "LFB.both_sex_2021"}
    
    if(valid==1){
      part_2 = part_1%>%filter(Date>="2020-01-01" & Date<="2020-12-31")%>%
        left_join(base_ev%>%filter(Country==location_ev[i]) %>%
                    mutate(Country=case_when(
                      Country== "Republic of Moldova" ~ "Moldova", # Nombres de la base life
                      Country== "United States of America"~ "USA",
                      Country== "Jersey" ~ "Island of Jersey",
                      Country == "Ireland" ~ "Northern Ireland",
                      Country ==  "Republic of Korea" ~ "South Korea",
                      TRUE ~ Country)) %>% select(Country,all_of(b_f_m_2020)) ,.,by="Country")
      
      part_3 = part_1%>%filter(Date>="2021-01-01" & Date<="2021-12-31")%>%
        left_join(base_ev%>%filter(Country==location_ev[i]) %>%
                    mutate(Country=case_when(
                      Country== "Republic of Moldova" ~ "Moldova", # Nombres de la base life
                      Country== "United States of America"~ "USA",
                      Country== "Jersey" ~ "Island of Jersey",
                      Country == "Ireland" ~ "Northern Ireland",
                      Country ==  "Republic of Korea" ~ "South Korea",
                      TRUE ~ Country))%>% select(Country,all_of(b_f_m_2021)) ,.,by="Country")
      grupos = function(base_years, years){
        if(years=="2020"){bfm=b_f_m_2020}
        if(years=="2021"){bfm=b_f_m_2021}
        
        sec_2 = base_years%>%
          mutate(Date=year(Date))%>%
          select(c("Country"),all_of(bfm),c("Date","Age","AgeInt" ,"Value"))%>%
          group_by(Country,.[,bfm],Date, Age, AgeInt) %>%
          summarise_at(vars(Value),list(~last(.)))
        if(sec_2$Country[1]=="Norway"){
          sec_2=sec_2[-2,]
        }else{sec_2}
        sec_2 =  sec_2 %>% pivot_wider(names_from = Date,values_from = Value)%>%
          mutate(Age=as.numeric(Age)) %>%
          arrange(Country,Age) %>% ungroup() %>%
          mutate(age.s= diff(c(Age,last(Age)+
                                 ifelse(last(AgeInt)> diff(c(nth(Age,length(Age)-1),last(Age))) | is.na(last(AgeInt)),
                                        diff(c(nth(Age,length(Age)-1),last(Age))), AgeInt))),
                 Age.sup = cumsum(c(Age[1]+age.s[1],age.s[-1]))) %>% 
          filter(!Age>.[,bfm])%>%
          mutate(Age.sup_ajus = if_else(Age.sup> .[,bfm], last(.[, bfm]%>%pull(bfm)), Age.sup),
                 deaths_years = if_else(Age.sup_ajus == .[,bfm], 
                                        if_else((Age.sup_ajus-Age)<=1,
                                                last(.[, years]%>%pull(years))*(Age.sup_ajus-Age),
                                                (last(.[, years]%>%pull(years))/(Age.sup-Age))*(Age.sup_ajus-Age)),
                                        .[,years]%>%pull(years)),
                 Age.media = case_when((Age.sup_ajus-Age)<=1~ 0,#Updated
                                       TRUE~ (Age.sup_ajus+Age)/2),
                 Group_Age=paste0("[",Age,"-",Age.sup_ajus , ")" )) %>% 
          select(-c(age.s))
        sec_2
      }
      sec_3 = bind_rows(sec_3,grupos(part_2, "2020")) 
      sec_4=bind_rows(sec_4,grupos(part_3, "2021") )
    }
  }
  deaths_2020 = sec_3  %>% select(-"2020") %>%
    rename("2020"=deaths_years) %>%  mutate(Sex=sex_b_f_m) %>% arrange(Country, Age)%>%na.omit()%>%
    select(Country,Sex,all_of(b_f_m_2020),Age,Age.sup,Age.sup_ajus,Group_Age,Age.media,"2020")
  
  deaths_2021 = sec_4 %>%  select(-"2021") %>%
    rename("2021"=deaths_years) %>%  mutate(Sex=sex_b_f_m) %>% arrange(Country, Age)%>%na.omit()%>%
    select(Country,Sex,all_of(b_f_m_2021),Age,Age.sup,Age.sup_ajus,Group_Age,Age.media,"2021")
  
  sec_5 =list(deaths_2020 =deaths_2020 , deaths_2021=deaths_2021 )
  return(sec_5)
}


#-----------{ Reading information for certain stock sources }---------


read_csv_1 <- function(nombre, Male_o_Female_Total){
  suppressMessages(read_csv(paste0("Database/Population and life expectancy/",nombre,".csv"), show_col_types = FALSE) ) %>%
    rename_at(vars(starts_with(paste0('Gender: ',Male_o_Female_Total,'; Age: Aged 105+;'))), ~ "105") %>% 
    select( -starts_with(paste0("Gender: ",setdiff(c("Total", "Male","Female"), Male_o_Female_Total))),
            -contains(c("-","All", "to ", "+")), -c("date", "geography code")) %>% 
    rename_at(vars(names(.)[-c(1,2)]), ~paste0(0:(length(.)-1))) %>%
    rename(country=geography, date="Projected Year") %>% 
    mutate("100+" = rowSums(across(paste0(100:as.numeric(colnames(.)[ncol(.)]))))) %>%  # Age 105+ not selected, only up to 104
    select(-paste0(100:(ncol(.)-4))) %>%
    mutate(Sex=case_when(Male_o_Female_Total=="Male"~"m",
                         Male_o_Female_Total =="Female"~"f",
                         Male_o_Female_Total=="Total"~"b"),
           .after="country") %>%
    mutate(Population = rowSums(across(c(paste0(0:99), "100+"))), .after="date")
}


#-----------{ Estimated YLL between 2020 and 2021 by sex and life cycle }-------


AVP_group_sex <- function(base_avp_year, type_YLL, year_avp, sex){
  AVP_sex <-  base_avp_year %>%
    mutate(Group_Age = str_replace_all(string = Group_Age,pattern = "[\\[\\)]",replacement = ""))%>%
    separate(Group_Age, c("Age.inf", "Age.sup"), "-") %>%
    mutate(Age.inf=as.numeric(Age.inf),
           Age.sup=as.numeric(Age.sup),
           Age.int =as.numeric(Age.sup)-as.numeric(Age.inf))
  
  max_avp <- max(AVP_sex[,3])
  print(max_avp) #Maximum life expectancy of all countries according to gender
  avp_gs <- AVP_sex%>%
    group_by(Country, Age.inf, Age.sup) %>% 
    mutate(YLL_0_11 = case_when(Age.inf<=11 & Age.sup>= 11 & Age.int>1 ~
                                  (last(!!sym(paste0(type_YLL)))/Age.int)*(min(11,Age.sup-1)-max(0,Age.inf)+1),
                                Age.inf<=11 & Age.sup> 11 & Age.int<=1 ~ last(!!sym(paste0(type_YLL))),
                                Age.inf<11 ~!!sym(paste0(type_YLL)),
                                TRUE~0),
           YLL_12_26 = case_when(Age.inf<=26 & Age.sup>=26 & Age.int>1 | Age.inf<=12 & Age.sup>=12 & Age.int>1 ~
                                   (last(!!sym(paste0(type_YLL)))/Age.int)*(min(26, Age.sup-1)-max(12, Age.inf)+1),
                                 Age.inf<=26 & Age.sup>26 & Age.int<=1 | Age.inf<=12 & Age.sup>12 & Age.int<=1~
                                   last(!!sym(paste0(type_YLL))),
                                 Age.inf>=12 & Age.inf<=26 ~!!sym(paste0(type_YLL)),
                                 TRUE~0),
           YLL_27_59 = case_when(Age.inf<=59 & Age.sup<=59 &  Age.sup>=27 & Age.int>1 |
                                   Age.inf<=27 & Age.sup>=27 & Age.int>1 ~
                                   (last(!!sym(paste0(type_YLL)))/Age.int)*(min(59, Age.sup)-max(27, Age.inf)),
                                 Age.inf<=59 & Age.sup>59 & Age.int>1 |
                                   Age.inf<=27 & Age.sup>=27 & Age.int>1 ~
                                   (last(!!sym(paste0(type_YLL)))/Age.int)*(min(59, Age.sup)-max(27, Age.inf)+1),
                                 Age.inf<=59 & Age.sup>59 & Age.int<=1 | Age.inf<=27 & Age.sup>27 & Age.int<=1~
                                   last(!!sym(paste0(type_YLL))),
                                 Age.inf>=27 & Age.inf<=59 & Age.sup>=59 |
                                   Age.inf>=27 & Age.inf<=59 & Age.int<=1~!!sym(paste0(type_YLL)),
                                 TRUE~0),
           YLL_m_i_60 = case_when(Age.inf<=max_avp& Age.sup>=max_avp & Age.int>1 | Age.inf<=60 & Age.sup>=60 & Age.int>1 ~
                                    (last(!!sym(paste0(type_YLL)))/Age.int)*(min(max_avp, Age.sup)-max(60, Age.inf)),
                                  Age.inf<=max_avp & Age.sup>max_avp & Age.int<=1 | Age.inf<=60 & Age.sup>60 & Age.int<=1~
                                    last(!!sym(paste0(type_YLL))),
                                  Age.inf>=60 & Age.inf<=max_avp ~!!sym(paste0(type_YLL)),
                                  TRUE~0),
           year=year_avp, Sex=tolower(sex))
}


#----------{ Standardized rate of YLL per 10,000 inhab. }-----------------------


# Note. Name YLL.pop_ do not change to YLL_ there is code in front that in columns
# begin with these initials
AVP_gf_total <- function(base_year, population, base_EV, name_YLL){
  max_cont <- max(base_EV[,paste0(name_YLL)])
  # print(max_cont)
  base_year%>% group_by(Country, year, Sex) %>%
    summarise_at(vars(YLL_0_11,YLL_12_26,YLL_27_59,YLL_m_i_60), list(~sum(.))) %>% 
    left_join(population, by=c("Country", "year","Sex"))  %>% 
    mutate(Population_0_11= rowSums(across(paste0(0:11))),
           Population_12_26 = rowSums(across(paste0(12:26))),
           Population_27_59 = rowSums(across(paste0(27:59))),
           Population_m_i_60 = rowSums(across(paste0(60:(ceiling(max_cont)))))
    ) %>% 
    select(-c(paste0(0:99),"100+")) %>% 
    mutate(YLL.pop_0_11 = (YLL_0_11/Population_0_11)*1e4,
           YLL.pop_12_26 = (YLL_12_26/Population_12_26)*1e4,
           YLL.pop_27_59 = (YLL_27_59/Population_27_59)*1e4,
           YLL.pop_m_i_60 = (YLL_m_i_60/Population_m_i_60)*1e4
    )
}
