# Supplementary material for: Years of life lost to COVID-19 in 49 countries: A gender- and life cycle-based analysis of the first two years of the pandemic
Source: PLOS Glob Public Health. 2023 Sep 18;3(9):e0002172. doi: 10.1371/journal.pgph.0002172 (PMC10506703; doi:10.1371/journal.pgph.0002172)
Supplement: S3 Code — (R) [file pgph.0002172.s017.R]

#-----------------------------{ Appendix }--------------------------------------


#... Heading style for tables
hs <- createStyle(textDecoration = "BOLD", fontColour = "#FFFFFF", fontSize=12,
                  fontName="Calibri", fgFill = "#4F80BD", halign = "CENTER")


# Check if Times New Roman font is installed
if (!"Times New Roman" %in% fonttable()$Family) {
  # if not installed, import and install the additional sources
  font_import()
  loadfonts(device = ifelse(.Platform$OS.type == "windows", "win", "cairo"))
}


#... f1. Female sex, year 2020 and 2021, and life cycle childhood

#Table 1
write.xlsx(f1_20_21 ,  file = "Results/Tables/Figure A1_A_B.xlsx",
           borders="all", headerStyle = hs, firstActiveRow=2, colWidths="auto")

#Figure 1
fig_1 <- ggplot() + 
  geom_bar(data =f1_20_21 ,
           aes(x=factor(Country, levels=unique(Country)),
               y= YLL.rate_lifecycle,
               fill=factor(c("YLL.pop_0_11"))), color="black",stat='identity', 
           position = "stack",width = 0.82, show.legend = TRUE) +
  coord_flip() +
  facet_wrap(~Year)+
  labs(x = "Countries", y=TeX(r'(YLL rate per 10,000 inhabitants)')) +
  scale_y_continuous(expand = expansion(mult = c(0.00741, .05)),
                     breaks = scales::breaks_extended(6),
                     labels = scales::comma, trans="sqrt") +
  scale_fill_manual(values=c("#FD906C"),
                    labels = c(paste0(c("Childhood "),"(female)") )) +
  guides(fill = guide_legend(title = "Life cycle (sex)")) +
  theme(
    axis.line = element_blank(),
    legend.position = "bottom",
    legend.title=element_blank(),
  ) + theme_classic()+
  theme(panel.grid.major  = element_line(color = "#8ccde3", linewidth = 0.35, linetype = 2),
        axis.title.x = element_text(size = 11, vjust = 1.5, margin=margin(10,0,0,0)),
        axis.title.y = element_text(size = 11, vjust = 1.5, margin=margin(0,10,0,0)),
        axis.text.x  = element_text(size = 11, face="plain", color="black", family = "Times New Roman"),
        axis.text.y  = element_text(size = 11,face="plain", color="black", family = "Times New Roman"),
        legend.title = element_text(size = 11, face="bold", color="black", family = "Times New Roman"),
        legend.text  = element_text(size = 11, family = "Times New Roman"),
        legend.position = 'none',
        strip.text = element_text(size = 11, family = "Times New Roman"))


tiff(filename = "Results/Graphics/Figure A1_A_B.tiff", width = 2250, height = 2400, 
     res = 300, compression = "lzw")
print(fig_1)
dev.off()


#... f2. Female sex, year 2020 and 2021, and life cycle youth and adolescence

# Table 2
write.xlsx(f2_20_21 , file = "Results/Tables/Figure A2_A_B.xlsx",
           borders="all", headerStyle = hs, firstActiveRow=2, colWidths="auto")

# Figure 2
fig_2 <- ggplot() + 
  geom_bar(data =f2_20_21,
           aes(x=factor(Country, levels=unique(Country)),
               y= YLL.rate_lifecycle,
               fill=factor(c("YLL.pop_12_26"))), color="black",stat='identity', 
           position = "stack",width = 0.82,  show.legend = TRUE) +
  coord_flip() +
  facet_wrap(~Year) +
  labs(x = "Countries", y=TeX(r'(YLL rate per 10,000 inhabitants)')) +
  scale_y_continuous(expand = expansion(mult = c(0.00741, .05)),
                     breaks = scales::breaks_extended(6),
                     labels = scales::comma, trans="sqrt") +
  scale_fill_manual(values=c("#CD6157"),
                    labels = c(paste0(c("Adolescent and youth"),"(female)") )) +
  guides(fill = guide_legend(title = "Life cycle (sex)")) +
  theme(
    axis.line = element_blank(),
    legend.position = "bottom",
    legend.title=element_blank(),
  ) + theme_classic()+
  theme(panel.grid.major  = element_line(color = "#8ccde3", linewidth = 0.35, linetype = 2),
        axis.title.x = element_text(size = 11, vjust = 1.5, margin=margin(10,0,0,0)),
        axis.title.y = element_text(size = 11, vjust = 1.5, margin=margin(0,10,0,0)),
        axis.text.x  = element_text(size = 11, face="plain", color="black", family = "Times New Roman"),
        axis.text.y  = element_text(size = 11,face="plain", color="black", family = "Times New Roman"),
        legend.title = element_text(size = 11, face="bold", color="black", family = "Times New Roman"),
        legend.text  = element_text(size = 11, family = "Times New Roman"),
        legend.position = 'none',
        strip.text = element_text(size = 11, family = "Times New Roman"))


tiff(filename = "Results/Graphics/Figure A2_A_B.tiff", width = 2250, height = 2400, 
     res = 300, compression = "lzw")
print(fig_2)
dev.off()


#... f3. Female sex, year 2020 and 2021, and adulthood life cycle.


#Table 3
write.xlsx(f3_20_21 , file = "Results/Tables/Figure A3_A_B.xlsx",
           borders="all", headerStyle = hs, firstActiveRow=2, colWidths="auto")

#Figure 3
fig_3 <- ggplot() + 
  geom_bar(data = f3_20_21 ,
           aes(x=factor(Country, levels=unique(Country)),
               y= YLL.rate_lifecycle,
               fill=factor(c("YLL.pop_27_59"))), color="black",stat='identity',
           position = "stack",width = 0.82, show.legend = TRUE) +
  coord_flip() +
  facet_wrap(~Year) +
  labs(x = "Countries", y=TeX(r'(YLL rate per 10,000 inhabitants)')) +
  scale_y_continuous(expand = expansion(mult = c(0.00741, .1)),
                     breaks = scales::breaks_extended(6),
                     labels = scales::comma, trans="sqrt") +
  scale_fill_manual(values=c("#DC0000"),
                    labels = c(paste0(c("Adulthood "),"(female)") )) +
  guides(fill = guide_legend(title = "Life cycle (sex)")) +
  theme(
    axis.line = element_blank(),
    legend.position = "bottom",
    legend.title=element_blank(),
  ) + theme_classic()+
  theme(panel.grid.major  = element_line(color = "#8ccde3", linewidth = 0.35, linetype = 2),
        axis.title.x = element_text(size = 11, vjust = 1.5, margin=margin(10,0,0,0)),
        axis.title.y = element_text(size = 11, vjust = 1.5, margin=margin(0,10,0,0)),
        axis.text.x  = element_text(size = 11, face="plain", color="black",angle = 90, family = "Times New Roman"),
        axis.text.y  = element_text(size = 11,face="plain", color="black", family = "Times New Roman"),
        legend.title = element_text(size = 11, face="bold", color="black", family = "Times New Roman"),
        legend.text  = element_text(size = 11, family = "Times New Roman"),
        legend.position = 'none',
        strip.text = element_text(size = 11, family = "Times New Roman"))


tiff(filename = "Results/Graphics/Figure A3_A_B.tiff", width = 2250, height = 2400, 
     res = 300, compression = "lzw")
print(fig_3)
dev.off()


#... f4. Female sex, year 2020 and 2021, and life cycle old age.

#Table 4
write.xlsx(f4_20_21 , file = "Results/Tables/Figure A4_A_B.xlsx",
           borders="all", headerStyle = hs, firstActiveRow=2, colWidths="auto")

#Figure 4
fig_4 <- ggplot() + 
  geom_bar(data = f4_20_21,
           aes(x= factor(Country, levels=unique(Country)),
               y= YLL.rate_lifecycle,
               fill=factor(c("YLL.pop_m_i_60"))), color="black",stat='identity', 
           position = "stack",width = 0.82, show.legend = TRUE) +
  coord_flip() +
  facet_wrap(~Year)+
  labs(x = "Countries", y=TeX(r'(YLL rate per 10,000 inhabitants)')) +
  scale_y_continuous(expand = expansion(mult = c(0.00741, .05)),
                     breaks = scales::breaks_extended(6),
                     labels = scales::comma, trans="sqrt") +
  scale_fill_manual(values=c("#8B0000"),
                    labels = c(paste0(c("Old age "),"(female)") )) +
  guides(fill = guide_legend(title = "Life cycle (sex)")) +
  theme(
    axis.line = element_blank(),
    legend.position = "bottom",
    legend.title=element_blank(),
  ) + theme_classic()+
  theme(panel.grid.major  = element_line(color = "#8ccde3", linewidth = 0.35, linetype = 2),
        axis.title.x = element_text(size = 11, vjust = 1.5, margin=margin(10,0,0,0)),
        axis.title.y = element_text(size = 11, vjust = 1.5, margin=margin(0,10,0,0)),
        axis.text.x  = element_text(size = 11, face="plain", color="black", angle = 90, family = "Times New Roman"),
        axis.text.y  = element_text(size = 11,face="plain", color="black", family = "Times New Roman"),
        legend.title = element_text(size = 11, face="bold", color="black", family = "Times New Roman"),
        legend.text  = element_text(size = 11, family = "Times New Roman"),
        legend.position = 'none',
        strip.text = element_text(size = 11, family = "Times New Roman"))


tiff(filename = "Results/Graphics/Figure A4_A_B.tiff", width = 2250, height = 2400, 
     res = 300, compression = "lzw")
print(fig_4)
dev.off()


#-------------------------------------------------------------------------------
#-------------------------------------------------------------------------------


#... m1. Male sex, year 2020 and 2021, and childhood life cycle.


#Table 5
write.xlsx(m1_20_21 , file = "Results/Tables/Figure A1_C_D.xlsx",
           borders="all", headerStyle = hs, firstActiveRow=2, colWidths="auto")


#Figure 5
fig_5 <- ggplot() + 
  geom_bar(data = m1_20_21 ,
           aes(x= factor(Country, levels=unique(Country)),
               y= YLL.rate_lifecycle,
               fill=factor(c("YLL.pop_0_11"))), color="black",stat='identity', 
           position = "stack",width = 0.82, show.legend = TRUE) +
  coord_flip() +
  facet_wrap(~Year)+
  labs(x = "Countries", y=TeX(r'(YLL rate per 10,000 inhabitants)')) +
  scale_y_continuous(expand = expansion(mult = c(0.00741, .05)),
                     breaks = scales::breaks_extended(6),
                     labels = scales::comma, trans="sqrt") +
  scale_fill_manual(values=c("#517BC8"),
                    labels = c(paste0(c("Childhood "),"(male)") )) +
  guides(fill = guide_legend(title = "Life cycle (sex)")) +
  theme(
    axis.line = element_blank(),
    legend.position = "bottom",
    legend.title=element_blank(),
  ) + theme_classic()+
  theme(panel.grid.major  = element_line(color = "#8ccde3", linewidth = 0.35, linetype = 2),
        axis.title.x = element_text(size = 11, vjust = 1.5, margin=margin(10,0,0,0)),
        axis.title.y = element_text(size = 11, vjust = 1.5, margin=margin(0,10,0,0)),
        axis.text.x  = element_text(size = 11, face="plain", color="black", family = "Times New Roman"),
        axis.text.y  = element_text(size = 11,face="plain", color="black", family = "Times New Roman"),
        legend.title = element_text(size = 11, face="bold", color="black", family = "Times New Roman"),
        legend.text  = element_text(size = 11, family = "Times New Roman"),
        legend.position = 'none',
        strip.text = element_text(size = 11, family = "Times New Roman"))


tiff(filename = "Results/Graphics/Figure A1_C_D.tiff", width = 2250, height = 2400, 
     res = 300, compression = "lzw")
print(fig_5)
dev.off()


#... m2. Male sex, year 2020 and life cycle youth and adolescence.

#Table 6
write.xlsx(m2_20_21 , file = "Results/Tables/Figure A2_C_D.xlsx",
           borders="all", headerStyle = hs, firstActiveRow=2, colWidths="auto")

#Figure 6
fig_6 <- ggplot() + 
  geom_bar(data = m2_20_21,
           aes(x=factor(Country, levels=unique(Country)),
               y= YLL.rate_lifecycle,
               fill=factor(c("YLL.pop_12_26"))), color="black",stat='identity',
           position = "stack",width = 0.82, show.legend = TRUE) +
  coord_flip() +
  facet_wrap(~Year)+
  labs(x = "Countries", y=TeX(r'(YLL rate per 10,000 inhabitants)')) +
  scale_y_continuous(expand = expansion(mult = c(0.00741, .1)),
                     breaks = scales::breaks_extended(6),
                     labels = scales::comma, trans="sqrt") +
  scale_fill_manual(values=c("#1270BD"),
                    labels = c(paste0(c("Adolescent and youth"),"(male)") )) +
  guides(fill = guide_legend(title = "Life cycle (sex)")) +
  theme(
    axis.line = element_blank(),
    legend.position = "bottom",
    legend.title=element_blank(),
  ) + theme_classic()+
  theme(panel.grid.major  = element_line(color = "#8ccde3", linewidth = 0.35, linetype = 2),
        axis.title.x = element_text(size = 11, vjust = 1.5, margin=margin(10,0,0,0)),
        axis.title.y = element_text(size = 11, vjust = 1.5, margin=margin(0,10,0,0)),
        axis.text.x  = element_text(size = 11, face="plain", color="black", family = "Times New Roman"),
        axis.text.y  = element_text(size = 11,face="plain", color="black", family = "Times New Roman"),
        legend.title = element_text(size = 11, face="bold", color="black", family = "Times New Roman"),
        legend.text  = element_text(size = 11, family = "Times New Roman"),
        legend.position = 'none',
        strip.text = element_text(size = 11, family = "Times New Roman"))


tiff(filename = "Results/Graphics/Figure A2_C_D.tiff", width = 2250, height = 2450, 
     res = 300, compression = "lzw")
print(fig_6)
dev.off()


#... m3. Male sex, year 2020 and adult life cycle.

#Table 7
write.xlsx(m3_20_21 ,file = "Results/Tables/Figure A3_C_D.xlsx",
           borders="all", headerStyle = hs, firstActiveRow=2, colWidths="auto")

#Figure 7
fig_7 <- ggplot() + 
  geom_bar(data = m3_20_21,
           aes(x= factor(Country, levels=unique(Country)),
               y= YLL.rate_lifecycle,
               fill=factor(c("YLL.pop_27_59"))), color="black",stat='identity',
           position = "stack",width = 0.82,  show.legend = TRUE) +
  coord_flip() +
  facet_wrap(~Year)+
  labs(x = "Countries", y=TeX(r'(YLL rate per 10,000 inhabitants)')) +
  scale_y_continuous(expand = expansion(mult = c(0.00741, .05)),
                     breaks = scales::breaks_extended(6),
                     labels = scales::comma, trans="sqrt") +
  scale_fill_manual(values=c("#032CA6"),
                    labels = c(paste0(c("Adulthood "),"(male)") )) +
  guides(fill = guide_legend(title = "Life cycle (sex)")) +
  theme(
    axis.line = element_blank(),
    legend.position = "bottom",
    legend.title=element_blank(),
  ) + theme_classic()+
  theme(panel.grid.major  = element_line(color = "#8ccde3", linewidth = 0.35, linetype = 2),
        axis.title.x = element_text(size = 11, vjust = 1.5, margin=margin(10,0,0,0)),
        axis.title.y = element_text(size = 11, vjust = 1.5, margin=margin(0,10,0,0)),
        axis.text.x  = element_text(size = 11, face="plain", color="black",angle = 90, family = "Times New Roman"),
        axis.text.y  = element_text(size = 11,face="plain", color="black", family = "Times New Roman"),
        legend.title = element_text(size = 11, face="bold", color="black", family = "Times New Roman"),
        legend.text  = element_text(size = 11, family = "Times New Roman"),
        legend.position = 'none',
        strip.text = element_text(size = 11, family = "Times New Roman"))

tiff(filename = "Results/Graphics/Figure A3_C_D.tiff", width = 2250, height = 2400, 
     res = 300, compression = "lzw")
print(fig_7)
dev.off()


#... m4. Male sex, year 2020 and life cycle old age.


#Table 8
write.xlsx(m4_20_21 ,file = "Results/Tables/Figure A4_C_D.xlsx",
           borders="all", headerStyle = hs, firstActiveRow=2, colWidths="auto")

#Figure 8
fig_8 <- ggplot() + 
  geom_bar(data = m4_20_21,
           aes(x= factor(Country, levels=unique(Country)),
               y= YLL.rate_lifecycle,
               fill=factor(c("YLL.pop_m_i_60"))), color="black",stat='identity', 
           position = "stack",width = 0.82, show.legend = TRUE) +
  coord_flip() +
  facet_wrap(~Year)+
  labs(x = "Countries", y=TeX(r'(YLL rate per 10,000 inhabitants)')) +
  scale_y_continuous(expand = expansion(mult = c(0.00741, .05)),
                     breaks = scales::breaks_extended(6),
                     labels = scales::comma) +
  scale_fill_manual(values=c("#011655"),
                    labels = c(paste0(c("Old age "),"(male)") )) +
  guides(fill = guide_legend(title = "Life cycle (sex)")) +
  theme(
    axis.line = element_blank(),
    legend.position = "bottom",
    legend.title=element_blank(),
  ) + theme_classic()+
  theme(panel.grid.major  = element_line(color = "#8ccde3", linewidth = 0.35, linetype = 2),
        axis.title.x = element_text(size = 11, vjust = 1.5, margin=margin(10,0,0,0)),
        axis.title.y = element_text(size = 11, vjust = 1.5, margin=margin(0,10,0,0)),
        axis.text.x  = element_text(size = 11, face="plain", color="black", family = "Times New Roman"),
        axis.text.y  = element_text(size = 11,face="plain", color="black", family = "Times New Roman"),
        legend.title = element_text(size = 11, face="bold", color="black", family = "Times New Roman"),
        legend.text  = element_text(size = 11, family = "Times New Roman"),
        legend.position = 'none',
        strip.text = element_text(size = 11, family = "Times New Roman"))


tiff(filename = "Results/Graphics/Figure A4_C_D.tiff", width = 2250, height = 2400, 
     res = 300, compression = "lzw")
print(fig_8)
dev.off()


#... b1. Unisex sex year 2020 and 2021, and childhood life cycle.


#Table 9
write.xlsx(b1_20_21 , file = "Results/Tables/Figure A1_E_F.xlsx",
           borders="all", headerStyle = hs, firstActiveRow=2, colWidths="auto")


#Figure 9
fig_9 <- ggplot() + 
  geom_bar(data = b1_20_21,
           aes(x= factor(Country, levels=unique(Country)),
               y= YLL.rate_lifecycle,
               fill=factor(c("YLL.pop_0_11"))), color="black",stat='identity',
           position = "stack",width = 0.82,  show.legend = TRUE) +
  coord_flip() +
  facet_wrap(~Year) +
  labs(x = "Countries", y=TeX(r'(YLL rate per 10,000 inhabitants)')) +
  scale_y_continuous(expand = expansion(mult = c(0.00741, .05)),
                     breaks = scales::breaks_extended(6),
                     labels = scales::comma, trans="sqrt") +
  scale_fill_manual(values=c("#8FF58D"),
                    labels = c(paste0(c("Childhood "),"(unisex)") )) +
  guides(fill = guide_legend(title = "Life cycle (sex)")) +
  theme(
    axis.line = element_blank(),
    legend.position = "bottom",
    legend.title=element_blank(),
  ) + theme_classic()+
  theme(panel.grid.major  = element_line(color = "#8ccde3", linewidth = 0.35, linetype = 2),
        axis.title.x = element_text(size = 11, vjust = 1.5, margin=margin(10,0,0,0)),
        axis.title.y = element_text(size = 11, vjust = 1.5, margin=margin(0,10,0,0)),
        axis.text.x  = element_text(size = 11, face="plain", color="black", family = "Times New Roman"),
        axis.text.y  = element_text(size = 11,face="plain", color="black", family = "Times New Roman"),
        legend.title = element_text(size = 11, face="bold", color="black", family = "Times New Roman"),
        legend.text  = element_text(size = 11, family = "Times New Roman"),
        legend.position = 'none',
        strip.text = element_text(size = 11, family = "Times New Roman"))


tiff(filename = "Results/Graphics/Figure A1_E_F.tiff", width = 2250, height = 2400, 
     res = 300, compression = "lzw")
print(fig_9)
dev.off()


#... b2. Unisex sex, year 2020 and life cycle youth and adolescence

#Table 10
write.xlsx(b2_20_21 , file = "Results/Tables/Figure A2_E_F.xlsx",
           borders="all", headerStyle = hs, firstActiveRow=2, colWidths="auto")


#Figure 10
fig_10 <- ggplot() + 
  geom_bar(data = b2_20_21,
           aes(x=factor(Country, levels=unique(Country)),
               y= YLL.rate_lifecycle,
               fill=factor(c("YLL.pop_12_26"))), color="black",stat='identity',
           position = "stack",width = 0.82, show.legend = TRUE) +
  coord_flip() +
  facet_wrap(~Year)+
  labs(x = "Countries", y=TeX(r'(YLL rate per 10,000 inhabitants)')) +
  scale_y_continuous(expand = expansion(mult = c(0.00741, .05)),
                     breaks = scales::breaks_extended(6),
                     labels = scales::comma) +
  scale_fill_manual(values=c("#6AE14A"),
                    labels = c(paste0(c("Adolescent and youth"),"(unisex)") )) +
  guides(fill = guide_legend(title = "Life cycle (sex)")) +
  theme(
    axis.line = element_blank(),
    legend.position = "bottom",
    legend.title=element_blank(),
  ) + theme_classic()+
  theme(panel.grid.major  = element_line(color = "#8ccde3", linewidth = 0.35, linetype = 2),
        axis.title.x = element_text(size = 11, vjust = 1.5, margin=margin(10,0,0,0)),
        axis.title.y = element_text(size = 11, vjust = 1.5, margin=margin(0,10,0,0)),
        axis.text.x  = element_text(size = 11, face="plain", color="black", family = "Times New Roman"),
        axis.text.y  = element_text(size = 11,face="plain", color="black", family = "Times New Roman"),
        legend.title = element_text(size = 11, face="bold", color="black", family = "Times New Roman"),
        legend.text  = element_text(size = 11, family = "Times New Roman"),
        legend.position = 'none',
        strip.text = element_text(size = 11, family = "Times New Roman"))


tiff(filename = "Results/Graphics/Figure A2_E_F.tiff", width = 2250, height = 2400, 
     res = 300, compression = "lzw")
print(fig_10)
dev.off()


#... b3. Unisex sex, year 2020 and adult life cycle.

#Table 11
write.xlsx(b3_20_21 ,  file = "Results/Tables/Figure A3_E_F.xlsx",
           borders="all", headerStyle = hs, firstActiveRow=2, colWidths="auto")

#Figure 11
fig_11 <- ggplot() + 
  geom_bar(data = b3_20_21,
           aes(x= factor(Country, levels=unique(Country)),
               y= YLL.rate_lifecycle,
               fill=factor(c("YLL.pop_27_59"))), color="black",stat='identity',
           position = "stack",width = 0.82, show.legend = TRUE) +
  coord_flip() +
  facet_wrap(~Year)+
  labs(x = "Countries", y=TeX(r'(YLL rate per 10,000 inhabitants)')) +
  scale_y_continuous(expand = expansion(mult = c(0.00741, .1)),
                     breaks = scales::breaks_extended(6),
                     labels = scales::comma) +
  scale_fill_manual(values=c("#3FA632"),
                    labels = c(paste0(c("Adulthood "),"(unisex)") )) +
  guides(fill = guide_legend(title = "Life cycle (sex)")) +
  theme(
    axis.line = element_blank(),
    legend.position = "bottom",
    legend.title=element_blank(),
  ) + theme_classic()+
  theme(panel.grid.major  = element_line(color = "#8ccde3", linewidth = 0.35, linetype = 2),
        axis.title.x = element_text(size = 11, vjust = 1.5, margin=margin(10,0,0,0)),
        axis.title.y = element_text(size = 11, vjust = 1.5, margin=margin(0,10,0,0)),
        axis.text.x  = element_text(size = 11, face="plain", color="black", family = "Times New Roman"),
        axis.text.y  = element_text(size = 11,face="plain", color="black", family = "Times New Roman"),
        legend.title = element_text(size = 11, face="bold", color="black", family = "Times New Roman"),
        legend.text  = element_text(size = 11, family = "Times New Roman"),
        legend.position = 'none',
        strip.text = element_text(size = 11, family = "Times New Roman"))


tiff(filename = "Results/Graphics/Figure A3_E_F.tiff", width = 2250, height = 2400, 
     res = 300, compression = "lzw")
print(fig_11)
dev.off()


#... b4. Unisex sex, year 2020 and 2021, and life cycle old age.


#Table 12
write.xlsx(b4_20_21 ,file = "Results/Tables/Figure A4_E_F.xlsx",
           borders="all", headerStyle = hs, firstActiveRow=2, colWidths="auto")


#Figure 12
fig_12 <- ggplot() + 
  geom_bar(data =b4_20_21 ,
           aes(x=factor(Country, levels=unique(Country)),
               y= YLL.rate_lifecycle,
               fill=factor(c("YLL.pop_m_i_60"))), color="black",stat='identity', 
           position = "stack",width = 0.9,  show.legend = TRUE) +
  coord_flip() +
  facet_wrap(~Year)+
  labs(x = "Countries", y=TeX(r'(YLL rate per 10,000 inhabitants)')) +
  scale_y_continuous(expand = expansion(mult = c(0.00741, .1)),
                     breaks = scales::breaks_extended(6),
                     labels = scales::comma, trans="sqrt") +
  scale_fill_manual(values=c("#264B23"),
                    labels = c(paste0(c("Old age "),"(unisex)") )) +
  guides(fill = guide_legend(title = "Life cycle (sex)")) +
  theme(
    axis.line = element_blank(),
    legend.position = "bottom",
    legend.title=element_blank(),
  ) + theme_classic()+
  theme(panel.grid.major  = element_line(color = "#8ccde3", linewidth = 0.35, linetype = 2),
        axis.title.x = element_text(size = 11, vjust = 1.5, margin=margin(10,0,0,0)),
        axis.title.y = element_text(size = 11, vjust = 1.5, margin=margin(0,10,0,0)),
        axis.text.x  = element_text(size = 11, face="plain", color="black",angle = 90, family = "Times New Roman"),
        axis.text.y  = element_text(size = 11,face="plain", color="black", family = "Times New Roman"),
        legend.title = element_text(size = 11, face="bold", color="black", family = "Times New Roman"),
        legend.text  = element_text(size = 11, family = "Times New Roman"),
        legend.position = 'none',
        strip.text = element_text(size = 11, family = "Times New Roman"))


tiff(filename = "Results/Graphics/Figure A4_E_F.tiff", width = 2250, height = 2400, 
     res = 300, compression = "lzw")
print(fig_12)
dev.off()
